# Supplementary material for: Prognostic Value of Eight-Gene Signature in Head and Neck Squamous Carcinoma
Source: Front Oncol. 2021 Jun 18;11:657002. doi: 10.3389/fonc.2021.657002 (PMC8252784; doi:10.3389/fonc.2021.657002)
Supplement: Supplementary file 1 [file DataSheet_1.xlsx]

## Sheet: total
BarCode	Age	Gender	Stage	Tstage	Nstage	Mstage	Grade	futime	fustat	8-gene-signature	order
TCGA.4P.AA8J	66	MALE	4	2	2	MX	2	102	0	0.79238	high
TCGA.BA.4074	69	MALE	4	2	2	0	3	462	1	1.71899	high
TCGA.BA.4075	49	MALE	3	3	0	0	2	283	1	1.83149	high
TCGA.BA.4076	39	MALE		TX	NX		2	415	1	1.37433	high
TCGA.BA.4077	45	FEMALE	4	4	0	0	2	1134	1	1.05543	high
TCGA.BA.4078	83	MALE					2	276	1	0.336172	low
TCGA.BA.5151	72	MALE	4	4	0		1	722	0	0.770574	high
TCGA.BA.5152	56	MALE	4	4	0	0	2	1288	0	0.432757	low
TCGA.BA.5153	51	MALE		2	NX		2	1762	1	-0.278208	low
TCGA.BA.5555	54	MALE	4	3	2		2	520	0	0.556025	low
TCGA.BA.5556	58	FEMALE	2	2	0		3	725	0	0.619463	low
TCGA.BA.5557	41	FEMALE	3	1	1		2	623	0	0.794044	high
TCGA.BA.5558	65	MALE		TX	NX		1	1995	0	0.588511	low
TCGA.BA.5559	71	MALE		TX	NX		3	2083	1	0.0305311	low
TCGA.BA.6868	53	MALE		TX	NX		2	472	1	1.35504	high
TCGA.BA.6869	62	MALE	3	3	0		2	644	0	0.249042	low
TCGA.BA.6870	60	FEMALE		TX	NX		2	451	1	0.773296	high
TCGA.BA.6871	75	MALE		TX	NX		2	108	1	0.915973	high
TCGA.BA.6872	47	MALE		TX	NX		2	384	1	0.959982	high
TCGA.BA.6873	28	MALE	4	4	2		2	122	0	1.00763	high
TCGA.BA.7269	61	MALE	3	2	1		1	1273	0	0.615808	low
TCGA.BA.A4IF	59	MALE		TX	NX	MX	2	895	0	0.687097	high
TCGA.BA.A4IG	77	MALE		1	NX	MX	3	855	0	0.317607	low
TCGA.BA.A4IH	57	MALE		2	1	0	3	622	0	0.631491	low
TCGA.BA.A4II	46	MALE	2	2	0	0	1	918	0	0.289428	low
TCGA.BA.A6D8	59	MALE	4	4	2	0	2	850	0	0.63579	low
TCGA.BA.A6DA	41	FEMALE	4	4	2	0	2	351	0	0.597928	low
TCGA.BA.A6DB	24	FEMALE	1	1	0	0	1	216	0	0.428086	low
TCGA.BA.A6DD	44	MALE	4	4	2	0	2	173	1	0.505747	low
TCGA.BA.A6DE	70	FEMALE	2	2	0	0	2	440	0	0.0801672	low
TCGA.BA.A6DG	49	MALE		TX	NX	MX	2	69	1	1.44937	high
TCGA.BA.A6DI	62	MALE		TX	NX	0	2	336	1	0.601793	low
TCGA.BA.A6DJ	62	MALE	4	4	2	0	2	407	1	0.883	high
TCGA.BA.A6DL	59	MALE		0	0	0	2	623	0	0.548732	low
TCGA.BA.A8YP	50	MALE	4	4	3	0	2	499	0	0.654312	low
TCGA.BB.4217	68	MALE	4	4	2	0	3	187	0	0.639671	low
TCGA.BB.4223	48	MALE	4	2	2	0	3	3221	0	0.0470867	low
TCGA.BB.4224	52	MALE	4	2	2		2	278	0	0.725999	high
TCGA.BB.4225	73	MALE		TX	NX		3	146	0	-0.0833679	low
TCGA.BB.4227	66	MALE	4	4	2		2	134	0	1.01673	high
TCGA.BB.4228	50	MALE	3	3	NX		GX	559	0	0.268002	low
TCGA.BB.8596	69	FEMALE	4	4	NX	MX	3	2161	0	1.02445	high
TCGA.BB.8601	84	MALE	3	3	1	MX	2	624	0	0.996148	high
TCGA.BB.A5HU	47	MALE	4	4	2	0	2	782	0	1.03276	high
TCGA.BB.A5HY	64	MALE	4	3	2	0	3	321	1	1.16824	high
TCGA.BB.A5HZ	65	MALE	4	4	1	0	2	827	0	-0.178978	low
TCGA.BB.A6UM	52	MALE	3	1	2	MX	GX	393	0	0.626841	low
TCGA.BB.A6UO	61	FEMALE	4	4	2	MX	2	268	1	0.616191	low
TCGA.C9.A47Z	72	FEMALE	3	2	1	0	1	191	1	0.855261	high
TCGA.C9.A480	45	FEMALE	3	3	0	0	1	386	0	0.916138	high
TCGA.CN.4722	61	FEMALE	2	2	0		1	1483	0	0.543802	low
TCGA.CN.4723	67	MALE	4	4	0		2	1699	0	0.911762	high
TCGA.CN.4725	60	MALE	2	2	0		2	1157	0	0.689309	high
TCGA.CN.4726	68	MALE	4	3	2		2	142	1	0.693531	high
TCGA.CN.4727	56	MALE	4	4	0		2	1560	0	0.729447	high
TCGA.CN.4728	56	MALE	4	3	2		2	1724	0	0.779657	high
TCGA.CN.4729	73	MALE	3	2	1		2	392	0	0.538627	low
TCGA.CN.4730	62	MALE	4	4	1		2	817	0	0.748532	high
TCGA.CN.4731	63	FEMALE	4	4	2		3	998	1	1.64955	high
TCGA.CN.4733	61	MALE	3	1	1		3	1586	0	0.599804	low
TCGA.CN.4734	70	MALE	2	2	0		2	1690	0	0.672112	high
TCGA.CN.4735	52	MALE	4	3	2		3	1737	0	0.613045	low
TCGA.CN.4736	70	FEMALE		1	NX		2	395	1	0.656674	low
TCGA.CN.4737	19	MALE	4	2	2		2	625	0	0.223374	low
TCGA.CN.4738	53	MALE	4	4	0	0	2	436	1	0.65599	low
TCGA.CN.4739	71	MALE	4	4	0	0	2	1394	1	0.524797	low
TCGA.CN.4740	79	FEMALE	4	4	0	0	2	839	1	0.41405	low
TCGA.CN.4741	75	MALE	4	4	0	0	2	2239	0	0.0780795	low
TCGA.CN.4742	48	FEMALE	4	4	2	0	3	397	1	0.84561	high
TCGA.CN.5355	64	MALE	4	4	0		2	1278	0	0.533695	low
TCGA.CN.5356	56	MALE	3	3	0		2	1409	0	0.568435	low
TCGA.CN.5358	60	MALE	2	2	0		2	261	1	0.513223	low
TCGA.CN.5359	59	MALE	4	4	2	0	2	377	1	0.688458	high
TCGA.CN.5360	68	MALE	4	4	0	0	2	2169	0	0.290669	low
TCGA.CN.5361	80	MALE	4	4	2	0	2	2120	1	1.17579	high
TCGA.CN.5363	48	MALE	4	4	3	0	3	253	1	1.42156	high
TCGA.CN.5364	55	MALE	4	4	2	0	2	493	1	0.500132	low
TCGA.CN.5365	38	MALE	4	2	3		2	351	1	0.735438	high
TCGA.CN.5366	51	MALE	4	4	2	0	2	360	1	1.18924	high
TCGA.CN.5367	60	FEMALE	4	4	2	0	2	352	1	0.552684	low
TCGA.CN.5369	90	FEMALE	4	4	0	0	3	380	1	0.637077	low
TCGA.CN.5370	78	MALE	3	3	1	0	3	259	1	0.919762	high
TCGA.CN.5373	55	FEMALE	1	1	0		1	1584	0	0.652953	low
TCGA.CN.5374	56	FEMALE	4	2	2	0	3	1732	1	0.349044	low
TCGA.CN.6010	53	MALE	4	4	2		2	1523	0	0.611144	low
TCGA.CN.6011	57	MALE	4	4	0		3	933	0	0.793773	high
TCGA.CN.6012	66	MALE	4	3	2		2	1460	0	0.543196	low
TCGA.CN.6013	56	MALE	4	4	2		3	727	1	0.68228	high
TCGA.CN.6016	64	MALE	4	4	1		2	1443	0	0.729273	high
TCGA.CN.6017	55	MALE	4	3	2		2	853	1	0.46641	low
TCGA.CN.6018	85	FEMALE	4	4	2		2	580	1	0.774776	high
TCGA.CN.6019	61	MALE	4	4	0		2	1038	0	0.419389	low
TCGA.CN.6020	58	MALE	3	2	1		2	205	1	0.590628	low
TCGA.CN.6021	63	FEMALE		TX	NX		2	276	1	0.513696	low
TCGA.CN.6022	49	MALE	4	4	1	0	3	281	1	1.22553	high
TCGA.CN.6023	73	MALE	4	3	2	0	GX	1584	0	0.439068	low
TCGA.CN.6024	66	MALE	4	4	2	0	2	337	1	1.04042	high
TCGA.CN.6988	47	MALE	4	4	2		3	318	0	-0.0185833	low
TCGA.CN.6989	64	MALE	4	3	2		2	980	1	0.79633	high
TCGA.CN.6992	61	MALE	4	3	2		2	1066	0	0.676438	high
TCGA.CN.6994	67	MALE	4	4	0		2	1183	0	0.740608	high
TCGA.CN.6995	78	MALE	4	4	0		2	112	1	1.27753	high
TCGA.CN.6996	58	FEMALE	4	3	2		2	530	1	0.756628	high
TCGA.CN.6997	66	MALE	4	3	2		3	988	1	1.00028	high
TCGA.CN.6998	53	MALE	4	3	2		2	357	1	0.724959	high
TCGA.CN.A497	63	MALE	3	1	1	MX	2	1065	0	0.690023	high
TCGA.CN.A498	61	FEMALE	3	3	0	MX	1	773	1	1.01638	high
TCGA.CN.A499	60	FEMALE	2	2	0	MX	2	717	0	0.584014	low
TCGA.CN.A49A	60	MALE	4	4	0	MX	2	526	1	0.793772	high
TCGA.CN.A49B	71	MALE	3	3	1	MX	3	904	0	0.721719	high
TCGA.CN.A49C	67	MALE		TX	NX	MX	GX	645	0	0.177676	low
TCGA.CN.A63T	60	MALE	4	3	2	MX	3	225	0	0.663189	low
TCGA.CN.A63U	50	MALE	4	3	2	MX	3	964	0	0.313138	low
TCGA.CN.A63V	59	MALE	4	4	0	MX	2	679	0	0.790418	high
TCGA.CN.A63W	48	FEMALE	4	4	2	MX	2	377	1	1.19012	high
TCGA.CN.A641	47	MALE	4	4	2	MX	2	367	0	-2.46123	low
TCGA.CN.A642	57	MALE	4	4	3	0	3	82	1	0.910319	high
TCGA.CN.A6UY	57	MALE	4	3	2	MX	2	713	0	0.0344484	low
TCGA.CN.A6V3	61	MALE	4	3	2	0	3	742	0	0.607301	low
TCGA.CN.A6V6	59	MALE	4	2	2	MX	GX	635	0	0.23618	low
TCGA.CN.A6V7	40	MALE	4	2	2	MX	GX	594	0	0.612459	low
TCGA.CQ.5323	82	MALE	1	1	0		2	1466	0	-0.370815	low
TCGA.CQ.5324	59	MALE	3	3	0		2	1593	0	0.750258	high
TCGA.CQ.5325	65	MALE	1	1	0		2	654	1	0.568456	low
TCGA.CQ.5326	67	MALE	4	4	2		3	89	1	0.910187	high
TCGA.CQ.5327	61	FEMALE	4	3	2		2	1660	0	0.65171	low
TCGA.CQ.5329	46	FEMALE	2	2	0		2	2143	0	0.973809	high
TCGA.CQ.5330	69	FEMALE	4	3	2		3	1897	0	0.613965	low
TCGA.CQ.5331	73	FEMALE		2	NX		2	1399	0	0.556	low
TCGA.CQ.5332	87	MALE	3	3	0		2	317	1	0.589691	low
TCGA.CQ.5333	74	MALE	2	2	0		3	341	1	0.643043	low
TCGA.CQ.5334	87	MALE	4	3	2		2	129	1	0.772243	high
TCGA.CQ.6218	52	FEMALE	4	3	2		2	1253	0	0.549817	low
TCGA.CQ.6219	50	FEMALE	4	3	2		2	479	1	0.739361	high
TCGA.CQ.6220	69	MALE	3	3	0		2	985	1	0.809301	high
TCGA.CQ.6221	79	MALE		2	NX		3	1000	0	0.50476	low
TCGA.CQ.6222	63	MALE	4	2	2		2	2016	0	0.532846	low
TCGA.CQ.6223	69	MALE	2	2	0		2	1428	0	0.247191	low
TCGA.CQ.6224	52	MALE	4	2	2		3	1721	0	1.26515	high
TCGA.CQ.6225	65	MALE	3	3	0		2	403	1	0.550065	low
TCGA.CQ.6227	77	MALE	4	3	2		2	129	1	1.20911	high
TCGA.CQ.6228	71	FEMALE	4	1	2		2	456	1	1.63391	high
TCGA.CQ.6229	61	MALE	2	2	0		2	1179	0	0.714989	high
TCGA.CQ.7063	59	FEMALE	1	1	NX	0	1	2133	0	0.641275	low
TCGA.CQ.7065	40	MALE	2	2	0		2	1628	0	0.415973	low
TCGA.CQ.7068	80	FEMALE	2	2	0		2	1309	0	0.892114	high
TCGA.CQ.7069	77	FEMALE	2	2	0	0	2	1274	0	1.31278	high
TCGA.CQ.7071	76	FEMALE	3	2	1	0	2	1311	0	0.907996	high
TCGA.CQ.7072	51	MALE	2	2	0	0	3	2359	0	1.16924	high
TCGA.CQ.A4C6	63	MALE	2	2	0	0	2	1353	0	0.930613	high
TCGA.CQ.A4C7	88	MALE	3	3	1	0	3	353	1	0.975337	high
TCGA.CQ.A4C9	56	MALE	3	2	1	0	2	707	0	0.185572	low
TCGA.CQ.A4CB	59	MALE	3	1	1	0	2	893	0	1.00735	high
TCGA.CQ.A4CD	69	MALE	4	4	0	0	3	1022	0	1.08526	high
TCGA.CQ.A4CE	76	FEMALE	2	2	0	0	2	897	0	0.00456739	low
TCGA.CQ.A4CG	78	FEMALE	3	3	0	0	2	430	1	1.11777	high
TCGA.CQ.A4CH	58	MALE	2	2	0	0	2	379	1	1.226	high
TCGA.CQ.A4CI	73	MALE	3	2	1	0	3	950	0	1.03704	high
TCGA.CR.5243	51	MALE		TX	NX		3	2562	0	0.088648	low
TCGA.CR.5247	48	MALE		TX	NX		2	358	0	1.33758	high
TCGA.CR.5248	53	MALE		TX	NX		3	1663	0	-0.729996	low
TCGA.CR.5249	35	FEMALE	2	2	0	0	GX	1152	0	0.380409	low
TCGA.CR.5250	71	MALE		TX	NX		3	799	0	-0.610088	low
TCGA.CR.6467	59	MALE	3	2	1	0	3	1777	0	-0.0974822	low
TCGA.CR.6470	38	MALE	2	2	0	0	2	1521	0	0.431075	low
TCGA.CR.6471	58	MALE	4	4	1	0	2	1202	1	0.499404	low
TCGA.CR.6472	59	MALE					3	1050	0	0.279353	low
TCGA.CR.6473	68	MALE					3	1125	0	0.657519	low
TCGA.CR.6474	51	MALE	4	2	2	0	2	564	1	1.12972	high
TCGA.CR.6477	56	FEMALE					2	514	0	0.894926	high
TCGA.CR.6478	66	FEMALE					3	183	1	0.78016	high
TCGA.CR.6480	53	MALE					2	362	0	0.381775	low
TCGA.CR.6481	47	MALE					2	311	0	0.648592	low
TCGA.CR.6482	62	MALE					3	345	0	0.414004	low
TCGA.CR.6484	67	FEMALE	4	4	2	0	2	354	0	0.0203629	low
TCGA.CR.6487	50	MALE	1	1	0	0	3	234	0	0.171004	low
TCGA.CR.6488	68	FEMALE	2	2	0		2	379	0	0.558356	low
TCGA.CR.6491	60	MALE	4	4	2	0	2	693	0	0.778474	high
TCGA.CR.6492	78	MALE	3	2	1	0	3	479	0	0.514766	low
TCGA.CR.6493	69	MALE	4	3	2		2	282	1	0.83398	high
TCGA.CR.7364	66	MALE	3	3	0	0	2	1435	0	0.516488	low
TCGA.CR.7365	60	MALE	4	4	0	0	2	1191	0	0.934336	high
TCGA.CR.7367	52	MALE	4	4	1	0	1	1440	0	0.835587	high
TCGA.CR.7368	54	MALE	4	4	1	0	2	1245	0	0.329545	low
TCGA.CR.7369	59	MALE	4	4	2	0	2	1090	1	0.246391	low
TCGA.CR.7370	72	FEMALE		TX	NX		2	105	0	0.6559	low
TCGA.CR.7371	45	FEMALE	3	3	1	0	2	94	1	0.737597	high
TCGA.CR.7372	45	MALE	1	1	0	0	1	759	0	0.44358	low
TCGA.CR.7373	66	MALE	4	4	1	0	2	889	0	0.676921	high
TCGA.CR.7374	67	FEMALE		TX	NX		2	30	0	0.396178	low
TCGA.CR.7376	83	MALE	3	2	1	0	2	972	0	0.650649	low
TCGA.CR.7377	58	MALE	4	4	2	0	3	279	1	0.559642	low
TCGA.CR.7379	78	FEMALE	4	4	2	0	2	1036	0	0.645187	low
TCGA.CR.7380	58	MALE	4	4	0		2	606	1	0.800385	high
TCGA.CR.7382	49	MALE	4	2	2	0	2	796	0	0.866701	high
TCGA.CR.7383	79	FEMALE	1	1	0	0	2	521	1	0.590892	low
TCGA.CR.7385	42	MALE		1	NX	0	2	997	0	-0.042882	low
TCGA.CR.7386	69	MALE	4	4	2	0	1	1430	0	0.694533	high
TCGA.CR.7388	70	FEMALE		TX	NX		2	823	1	0.508194	low
TCGA.CR.7389	55	MALE		TX	NX		2	392	0	0.346848	low
TCGA.CR.7390	67	MALE	4	4	0	0	2	1508	0	0.812662	high
TCGA.CR.7391	36	FEMALE	1	1	0	0	1	913	0	0.465303	low
TCGA.CR.7392	67	FEMALE	4	3	2	0	1	1425	0	0.644973	low
TCGA.CR.7393	26	MALE	3	1	1	0	2	993	0	0.25249	low
TCGA.CR.7394	70	MALE	4	4	0	0	2	1346	0	0.60187	low
TCGA.CR.7395	80	FEMALE	2	2	0	0	2	930	0	0.609515	low
TCGA.CR.7397	44	MALE	4	3	2	0	2	754	0	0.719393	high
TCGA.CR.7398	53	FEMALE	2	2	0		2	156	0	0.566483	low
TCGA.CR.7399	60	FEMALE	4	3	2	0	3	181	0	1.06359	high
TCGA.CR.7401	64	MALE	1	1	0	0	2	1077	0	0.521025	low
TCGA.CR.7402	68	MALE		TX	NX		2	911	0	0.501969	low
TCGA.CR.7404	53	MALE		TX	NX		2	1472	0	0.231718	low
TCGA.CV.5430	61	MALE	4	4	2		3	4241	0	0.24428	low
TCGA.CV.5431	73	MALE	4	3	2		3	522	1	0.778622	high
TCGA.CV.5432	68	MALE	3	3	0		3	3930	0	0.200058	low
TCGA.CV.5434	60	MALE	4	4	2		2	3314	1	0.710142	high
TCGA.CV.5435	57	MALE	4	4	2		3	2319	1	0.820517	high
TCGA.CV.5436	65	MALE	4	3	2		2	584	1	0.914076	high
TCGA.CV.5439	62	MALE	4	3	2		2	546	1	0.774834	high
TCGA.CV.5440	52	MALE	4	4	2		3	3270	0	0.737955	high
TCGA.CV.5441	58	MALE	4	4	2		3	2886	0	0.338972	low
TCGA.CV.5442	76	FEMALE	4	4	2		3	2327	0	0.25493	low
TCGA.CV.5443	63	MALE	3	3	0		3	2784	0	0.416623	low
TCGA.CV.5444	64	MALE	4	4	1		3	2437	0	0.692236	high
TCGA.CV.5966	63	FEMALE	4	4	1		3	545	1	0.956645	high
TCGA.CV.5970	59	MALE	4	4	2		2	406	1	0.266772	low
TCGA.CV.5971	60	MALE	4	4	2		2	701	0	0.544697	low
TCGA.CV.5973	62	FEMALE	3	3	1		3	2641	0	0.708858	high
TCGA.CV.5976	50	MALE	4	4	2		2	1478	0	0.571652	low
TCGA.CV.5977	66	MALE	4	3	2		2	1840	0	0.587953	low
TCGA.CV.5978	53	FEMALE	4	4	3		2	215	1	0.837877	high
TCGA.CV.5979	26	MALE	4	2	2		2	1315	0	1.0296	high
TCGA.CV.6003	50	FEMALE	3	2	1		2	1665	0	0.981945	high
TCGA.CV.6433	57	MALE	2	2	0		3	641	0	0.182158	low
TCGA.CV.6436	62	MALE	4	4	0		1	1899	0	0.541702	low
TCGA.CV.6441	60	MALE	3	3	0		3	292	1	0.733232	high
TCGA.CV.6933	53	MALE	3	3	1		2	2741	1	0.0641326	low
TCGA.CV.6934	66	FEMALE	4	3	2		2	65	1	0.795281	high
TCGA.CV.6935	67	MALE	4	3	2		3	295	1	0.6975	high
TCGA.CV.6936	68	MALE	4	4	2		2	166	1	0.516973	low
TCGA.CV.6937	71	MALE	2	2	0		2	624	1	0.692971	high
TCGA.CV.6938	87	MALE	2	2	NX		1	144	1	0.766742	high
TCGA.CV.6939	60	MALE	4	4	2		3	666	1	0.326725	low
TCGA.CV.6940	80	FEMALE	3	2	1		2	804	1	0.657138	low
TCGA.CV.6941	51	MALE	3	3	0		2	342	1	0.40357	low
TCGA.CV.6942	73	FEMALE	2	2	NX		3	4282	0	0.548322	low
TCGA.CV.6943	74	MALE	3	3	NX		2	602	1	0.453131	low
TCGA.CV.6945	41	MALE	4	4	2		2	366	1	1.29916	high
TCGA.CV.6948	79	FEMALE	4	4	3		2	1289	1	0.823926	high
TCGA.CV.6950	64	MALE	4	3	2		2	459	1	0.972468	high
TCGA.CV.6951	57	MALE	4	4	2		2	915	1	0.624454	low
TCGA.CV.6952	65	FEMALE	4	3	2		1	185	1	0.80783	high
TCGA.CV.6953	80	FEMALE	3	3	0		1	1641	1	1.0173	high
TCGA.CV.6954	59	MALE	4	4	NX		2	2002	1	0.280193	low
TCGA.CV.6955	74	FEMALE	2	2	NX		3	334	1	0.579683	low
TCGA.CV.6956	67	MALE	3	3	1		2	217	1	1.22276	high
TCGA.CV.6959	48	MALE	3	3	0		2	256	1	0.830426	high
TCGA.CV.6960	49	MALE	3	3	0		3	862	1	0.987725	high
TCGA.CV.6961	61	MALE	2	2	0		3	76	1	0.819449	high
TCGA.CV.6962	65	MALE	4	4	NX		2	126	1	0.745795	high
TCGA.CV.7089	74	MALE	4	4	2		2	1972	1	0.754234	high
TCGA.CV.7090	39	MALE	2	2	NX		2	5252	0	0.783139	high
TCGA.CV.7091	54	MALE	1	1	0		3	3381	0	0.669728	high
TCGA.CV.7095	87	FEMALE	2	2	NX		2	572	1	0.869105	high
TCGA.CV.7097	53	MALE	2	2	NX		3	385	1	0.938461	high
TCGA.CV.7099	85	FEMALE	2	2	NX		2	243	1	0.618961	low
TCGA.CV.7100	66	MALE	3	2	1		3	274	1	1.59181	high
TCGA.CV.7101	80	MALE	2	2	NX		2	160	1	0.502528	low
TCGA.CV.7102	76	FEMALE	4	3	2		3	56	1	0.726479	high
TCGA.CV.7103	49	MALE	4	2	2		2	1591	1	0.740193	high
TCGA.CV.7104	61	FEMALE	4	2	2		2	393	1	0.70517	high
TCGA.CV.7177	82	FEMALE	2	2	NX		2	663	1	0.770369	high
TCGA.CV.7178	64	FEMALE	4	4	2		3	2166	1	0.782601	high
TCGA.CV.7180	34	MALE	2	2	NX		2	327	1	0.609842	low
TCGA.CV.7183	53	MALE	2	2	0		1	3981	0	0.555427	low
TCGA.CV.7235	67	MALE	2	2	0		3	2347	0	0.837046	high
TCGA.CV.7236	77	FEMALE	4	3	2		3	144	1	1.05421	high
TCGA.CV.7238	69	FEMALE	2	2	0		2	2727	0	0.823488	high
TCGA.CV.7242	60	FEMALE	2	2	0		2	1095	0	0.18616	low
TCGA.CV.7245	62	MALE	4	4	0		2	797	0	0.329874	low
TCGA.CV.7247	55	MALE	3	3	0		2	577	1	0.463582	low
TCGA.CV.7248	63	FEMALE	4	4	2		2	521	1	0.399463	low
TCGA.CV.7250	64	MALE	4	4	0		1	2900	1	0.695196	high
TCGA.CV.7252	62	FEMALE	4	4	0		2	151	1	0.8508	high
TCGA.CV.7253	58	MALE	4	4	0		2	361	1	1.10956	high
TCGA.CV.7254	55	MALE	2	2	NX		3	1459	1	0.47775	low
TCGA.CV.7255	32	FEMALE	4	4	0		2	64	1	0.960493	high
TCGA.CV.7261	57	MALE	4	4	0		2	1512	0	0.392685	low
TCGA.CV.7263	64	MALE	2	2	NX		1	560	1	0.399474	low
TCGA.CV.7406	49	MALE	2	2	0		GX	1748	1	0.547435	low
TCGA.CV.7407	67	FEMALE	2	2	NX		2	1081	1	0.816646	high
TCGA.CV.7410	61	MALE	3	2	1		GX	6417	1	0.68197	high
TCGA.CV.7411	64	FEMALE	4	4	0		1	2717	1	0.737585	high
TCGA.CV.7413	74	FEMALE	2	2	0		2	294	1	1.17098	high
TCGA.CV.7414	78	MALE	4	4	2		2	14	1	0.547785	low
TCGA.CV.7415	60	MALE	4	4	2		2	695	1	1.08076	high
TCGA.CV.7416	29	FEMALE	4	4			GX	763	1	1.01668	high
TCGA.CV.7418	62	MALE	4	4	2		2	789	1	0.592607	low
TCGA.CV.7421	76	MALE	4	4	0		2	2	1	1.0084	high
TCGA.CV.7422	60	FEMALE	4	4	1		3	1037	1	0.76721	high
TCGA.CV.7423	65	MALE	2	2	NX		1	3059	1	0.676745	high
TCGA.CV.7424	67	MALE	4	3	2		2	453	1	0.847821	high
TCGA.CV.7425	77	FEMALE	3	3	NX		1	1718	1	0.860461	high
TCGA.CV.7427	73	FEMALE	2	2	NX		1	4760	1	0.725113	high
TCGA.CV.7428	47	MALE	4	4	2		2	1671	1	0.637251	low
TCGA.CV.7429	55	MALE	4	4	2		3	107	1	0.855131	high
TCGA.CV.7430	56	MALE	4	4	0		2	495	1	0.370012	low
TCGA.CV.7432	79	MALE	2	2	0		1	2570	1	0.526723	low
TCGA.CV.7433	49	MALE	4	4	2		3	601	1	0.950808	high
TCGA.CV.7434	64	MALE	4	4	1		2	218	1	0.687952	high
TCGA.CV.7435	57	FEMALE	4	3	2		2	4680	1	0.79574	high
TCGA.CV.7437	77	MALE	2	2	NX		GX	506	1	1.30817	high
TCGA.CV.7438	87	FEMALE	1	1	NX		3	194	1	0.827663	high
TCGA.CV.7440	38	MALE	2	2	NX		GX	675	1	1.12626	high
TCGA.CV.7446	66	MALE	4	2	2		2	1093	1	0.548433	low
TCGA.CV.7568	48	FEMALE	4	4	NX		GX	927	1	1.0991	high
TCGA.CV.A45O	57	MALE					2	851	0	0.537747	low
TCGA.CV.A45P	82	FEMALE	1	1	0	0	2	639	0	0.351202	low
TCGA.CV.A45Q	69	FEMALE					1	5152	1	0.509728	low
TCGA.CV.A45R	46	MALE	3	2	1	0	1	5480	0	0.376637	low
TCGA.CV.A45T	64	FEMALE		1	0	0	3	4856	1	0.515302	low
TCGA.CV.A45U	59	MALE	4	4	2	0	1	1079	1	0.870237	high
TCGA.CV.A45V	87	FEMALE	4	4	0	0	1	32	1	0.691306	high
TCGA.CV.A45W	75	MALE	2	2	0	0	2	1398	1	0.391343	low
TCGA.CV.A45X	47	MALE	4	2	2	0	2	198	1	0.432995	low
TCGA.CV.A45Y	61	MALE	4	4	0	0	3	2703	1	0.775936	high
TCGA.CV.A45Z	75	MALE		1	0	0	3	1466	1	0.530971	low
TCGA.CV.A460	72	MALE		1	2	0	3	1838	1	0.155823	low
TCGA.CV.A461	65	MALE					2	2064	1	0.405592	low
TCGA.CV.A463	82	FEMALE	4	4	0	0	2	23	1	0.601244	low
TCGA.CV.A464	48	MALE	3	3	0	0	2	1722	0	0.836954	high
TCGA.CV.A465	24	MALE	3	3	0	0	1	215	1	0.602448	low
TCGA.CV.A468	42	MALE	4	4	2	0	2	464	1	0.511873	low
TCGA.CV.A6JD	82	FEMALE					3	182	1	1.04157	high
TCGA.CV.A6JE	78	MALE					2	1075	0	0.554852	low
TCGA.CV.A6JM	85	MALE					2	194	1	0.512981	low
TCGA.CV.A6JN	53	MALE					1	906	0	0.515516	low
TCGA.CV.A6JO	69	MALE	4	3	2	0	2	197	1	0.846695	high
TCGA.CV.A6JT	65	MALE	2	2	0	0	2	852	0	1.04389	high
TCGA.CV.A6JU	61	FEMALE	4	4	0	0	2	110	0	0.650259	low
TCGA.CV.A6JY	69	MALE	4	4	0	0	1	646	0	-0.201539	low
TCGA.CV.A6JZ	68	MALE	2	2	0	0	2	714	0	0.620626	low
TCGA.CV.A6K0	58	MALE	1	1	0	0	3	606	0	0.267325	low
TCGA.CV.A6K1	65	MALE	4	4	0	0	2	685	0	0.379477	low
TCGA.CV.A6K2	79	MALE	4	4	0	0	1	317	1	0.672416	high
TCGA.CX.7082	82	MALE	4	2	2		2	11	1	0.68437	high
TCGA.CX.7085	77	FEMALE	1	1	0		2	321	0	0.731492	high
TCGA.CX.7086	53	MALE	3	3	1		2	573	0	0.251503	low
TCGA.CX.7219	47	MALE	4	4	2		2	1045	0	0.582923	low
TCGA.CX.A4AQ	56	MALE	4	2	2	0	3	1555	0	0.821402	high
TCGA.D6.6515	82	FEMALE	2	2	0		3	403	1	0.449563	low
TCGA.D6.6516	69	MALE	1	1	0		2	773	0	0.577268	low
TCGA.D6.6517	59	MALE	3	3	0		2	292	0	1.02551	high
TCGA.D6.6823	50	MALE	2	2	0		2	701	0	0.610163	low
TCGA.D6.6824	61	MALE	4	4	0		2	77	0	0.8032	high
TCGA.D6.6825	73	MALE	1	1	0		2	491	0	0.580951	low
TCGA.D6.6826	64	FEMALE	4	4	2		2	348	1	1.10476	high
TCGA.D6.6827	55	FEMALE	1	1	0		3	568	0	0.776393	high
TCGA.D6.8568	62	MALE	2	2	0	0	2	759	0	0.68392	high
TCGA.D6.8569	52	MALE	2	2	0	0	2	770	0	0.881662	high
TCGA.D6.A4Z9	59	MALE	4	2	2	0	2	539	0	0.603853	low
TCGA.D6.A4ZB	61	MALE	3	3	0	0	2	376	0	0.724716	high
TCGA.D6.A6EK	67	MALE	3	2	1	0	1	875	0	0.572856	low
TCGA.D6.A6EM	65	FEMALE	3	2	1	0	2	232	0	0.742365	high
TCGA.D6.A6EN	71	MALE	3	2	1	0	3	687	0	0.614368	low
TCGA.D6.A6EO	44	MALE	4	4	0	0	2	759	0	0.000477854	low
TCGA.D6.A6EP	62	MALE	3	3	0	0	3	424	0	0.42724	low
TCGA.D6.A6EQ	57	MALE	4	4	1	0	3	368	0	0.581271	low
TCGA.D6.A6ES	50	MALE	4	4	0	0	2	389	0	0.381839	low
TCGA.D6.A74Q	67	MALE	4	4	0	0	3	710	0	0.370639	low
TCGA.DQ.5624	43	FEMALE		TX	NX		2	1778	0	0.820733	high
TCGA.DQ.5625	52	FEMALE		TX	NX		2	1133	1	0.654913	low
TCGA.DQ.5629	64	MALE		TX	NX		2	941	1	1.07783	high
TCGA.DQ.5630	73	MALE		TX	NX		2	1030	0	0.94117	high
TCGA.DQ.5631	52	MALE		TX	NX		3	548	1	0.890603	high
TCGA.DQ.7588	66	MALE		TX	NX		3	427	1	0.766932	high
TCGA.DQ.7591	62	MALE		TX	NX		4	622	0	-0.0359261	low
TCGA.DQ.7592	57	MALE		TX	NX		2	1143	0	1.02432	high
TCGA.F7.7848	47	MALE	4	4	1	0	2	1131	0	0.308018	low
TCGA.F7.8298	58	MALE	1	1	0	0	1	995	0	1.68142	high
TCGA.F7.8489	48	MALE	2	2	0	0	1	658	0	0.610346	low
TCGA.F7.A50G	66	MALE	3	3	1	0	1	616	0	0.696823	high
TCGA.F7.A50I	72	MALE	4	4	0	0	2	92	0	1.11627	high
TCGA.F7.A50J	67	FEMALE	3	3	0	0	2	947	0	0.530121	low
TCGA.F7.A61S	62	MALE	3	3	0	0	1	576	0	0.963816	high
TCGA.F7.A61V	54	MALE	2	2	0	0	1	759	0	0.728405	high
TCGA.F7.A61W	51	MALE	4	2	2	0	2	14	0	1.00495	high
TCGA.F7.A620	47	MALE	3	3	1	0	1	543	0	0.92492	high
TCGA.F7.A622	75	MALE	3	3	NX	0	1	359	1	0.623655	low
TCGA.F7.A623	70	MALE	4	1	2	0	1	616	0	-0.167041	low
TCGA.F7.A624	73	MALE	2	2	NX	0	3	378	0	0.919436	high
TCGA.H7.7774	75	FEMALE	4	4	0		2	407	0	0.724516	high
TCGA.H7.8501	54	MALE	4	4	1	0	GX	461	0	1.11015	high
TCGA.H7.8502	50	MALE	4	4	2	0	2	458	0	0.814605	high
TCGA.H7.A6C4	35	FEMALE	4	2	2	0	2	414	1	0.777689	high
TCGA.H7.A76A	57	MALE		TX	2	MX	2	637	0	0.365465	low
TCGA.HD.7229	60	MALE	4	4	0		3	1027	0	1.2501	high
TCGA.HD.7753	62	MALE	1	1	0		2	866	0	0.807452	high
TCGA.HD.7754	69	MALE	4	2	2		1	783	0	0.486645	low
TCGA.HD.7831	74	MALE	4	2	2		2	667	0	1.21674	high
TCGA.HD.7832	52	MALE	4	4	0		2	836	0	0.696187	high
TCGA.HD.8224	63	MALE	4	3	2	0	3	446	1	-0.186514	low
TCGA.HD.8314	58	MALE	3	1	1		4	670	0	0.168466	low
TCGA.HD.8634	51	FEMALE	1	1	0	MX	2	385	1	0.743334	high
TCGA.HD.8635	61	FEMALE	3	1	1	MX	2	695	0	0.709597	high
TCGA.HD.A4C1	41	FEMALE	4	4	2	MX	1	11	0	0.694833	high
TCGA.HD.A633	74	MALE	4	4	0	MX	2	421	0	1.26976	high
TCGA.HD.A634	56	MALE	4	3	2	MX	3	130	1	0.744116	high
TCGA.HD.A6HZ	79	FEMALE	3	2	1	MX	2	111	0	0.780397	high
TCGA.HD.A6I0	56	MALE	4	4	1	MX	1	210	0	0.453926	low
TCGA.HL.7533	65	MALE					3	1057	0	0.63176	low
TCGA.IQ.7630	49	MALE	2	2	0	0	3	485	0	0.681798	high
TCGA.IQ.7631	60	FEMALE	2	2	0		1	1172	0	0.426176	low
TCGA.IQ.7632	68	FEMALE	4	4	0	0	1	441	0	0.295759	low
TCGA.IQ.A61E	55	FEMALE	3	3	0	MX	2	1147	0	1.06015	high
TCGA.IQ.A61G	57	MALE	4	4	2	MX	2	360	0	0.784243	high
TCGA.IQ.A61H	76	MALE	2	2	0	MX	2	1138	0	1.24871	high
TCGA.IQ.A61I	63	MALE	4	1	2	0	3	2	1	-0.343312	low
TCGA.IQ.A61J	54	MALE	4	2	2	0	1	1021	0	0.391894	low
TCGA.IQ.A61O	43	MALE	4	2	2	MX	GX	421	1	1.20333	high
TCGA.IQ.A6SG	61	FEMALE	3	3	0	0	2	579	0	0.626967	low
TCGA.IQ.A6SH	55	MALE	3	2	1	0	1	471	0	0.717866	high
TCGA.KU.A66S	69	FEMALE	3	1	1	MX	2	406	1	1.0065	high
TCGA.KU.A66T	53	FEMALE	4	4	0	MX	2	552	0	0.963438	high
TCGA.KU.A6H7	55	FEMALE	4	2	2	0	2	586	0	0.557194	low
TCGA.KU.A6H8	41	MALE	4	2	2	0	3	327	1	0.289339	low
TCGA.MT.A51W	52	FEMALE	1	1	0	0	2	437	0	0.524974	low
TCGA.MT.A51X	30	MALE	4	1	2	0	1	242	0	0.69553	high
TCGA.MT.A67A	85	FEMALE	1	1	0	MX	2	914	0	0.594859	low
TCGA.MT.A67D	55	MALE	2	2	0	0	2	56	0	0.355206	low
TCGA.MT.A67F	60	FEMALE	4	4	0	MX	2	384	0	1.02551	high
TCGA.MT.A7BN	74	MALE	4				3	469	0	2.06527	high
TCGA.MZ.A5BI	53	MALE						217	1	0.335267	low
TCGA.MZ.A6I9	68	MALE					2	489	1	0.266196	low
TCGA.MZ.A7D7	51	MALE	4	3	2	MX		547	0	1.07264	high
TCGA.P3.A5Q5	54	MALE	4	2	2	MX	3	910	0	-0.0807417	low
TCGA.P3.A5Q6	49	MALE	4	4	2	MX	3	480	1	0.879886	high
TCGA.P3.A5QA	41	MALE	1	1	NX	MX	3	2182	0	1.52002	high
TCGA.P3.A5QE	49	MALE	3	2	1	MX	2	1559	0	0.0096367	low
TCGA.P3.A5QF	49	MALE	4	4	2	MX	2	330	1	0.365848	low
TCGA.P3.A6SW	50	MALE	4	3	3	MX	3	1120	0	0.112305	low
TCGA.P3.A6SX	67	MALE	3	2	1	MX	2	1430	1	1.08515	high
TCGA.P3.A6T0	47	FEMALE	4	4	0	MX	2	578	0	0.708229	high
TCGA.P3.A6T2	45	MALE	4	3	2	MX	2	2298	0	0.85927	high
TCGA.P3.A6T3	49	MALE	4	3	2	MX	2	577	1	1.0798	high
TCGA.P3.A6T4	54	MALE	4	4	1	MX	2	62	1	0.710583	high
TCGA.P3.A6T5	79	FEMALE	4	4	0	MX	2	882	1	0.557859	low
TCGA.P3.A6T6	53	MALE	4	4	NX	MX	3	395	1	-0.348426	low
TCGA.P3.A6T7	55	MALE	4	3	2	MX	2	487	1	0.825455	high
TCGA.P3.A6T8	54	MALE	4	4	2	MX	3	400	0	0.908415	high
TCGA.QK.A64Z	79	FEMALE	4	4	NX	MX	1	641	1	0.78917	high
TCGA.QK.A652	60	MALE	3	1	1	MX	2	645	0	0.861601	high
TCGA.QK.A6IF	61	MALE					GX	704	0	0.305358	low
TCGA.QK.A6IG	69	MALE	3	2	1	0	2	222	1	0.813681	high
TCGA.QK.A6IH	65	FEMALE	4	4	2	0	2	653	0	0.541534	low
TCGA.QK.A6II	52	MALE	4	4	2	0	2	284	1	0.696547	high
TCGA.QK.A6IJ	71	MALE	3	2	1	0	3	387	0	0.306255	low
TCGA.QK.A6V9	56	MALE	2	2	NX	0	2	833	0	-0.0913245	low
TCGA.QK.A6VB	66	MALE	4	4	0	0	2	641	0	0.563908	low
TCGA.QK.A6VC	62	FEMALE	4	4	1	0	2	600	0	0.528024	low
TCGA.QK.A8Z7	59	MALE	4	4	2	0		392	0	0.702997	high
TCGA.QK.A8Z8	60	FEMALE	4	3	1	1	2	171	1	-0.199219	low
TCGA.QK.A8Z9	56	MALE	4	4	2	0	2	449	1	0.99471	high
TCGA.QK.A8ZA	60	MALE		2	2	MX	2	371	1	0.343583	low
TCGA.QK.A8ZB	68	MALE	4	4	0	0	2	542	0	0.665319	low
TCGA.QK.AA3J	69	MALE	1	1	0	0	3	466	0	0.115766	low
TCGA.QK.AA3K	60	MALE	4	3	2	MX	2	253	0	0.838313	high
TCGA.RS.A6TO	82	FEMALE	4	4	2	0	2	387	1	0.856141	high
TCGA.RS.A6TP	58	MALE	2	2	0	0	3	516	0	0.0310316	low
TCGA.T2.A6WX	73	FEMALE					1	209	1	0.958374	high
TCGA.T2.A6WZ	53	MALE		3	2		2	484	1	0.450434	low
TCGA.T2.A6X0	49	MALE		TX			2	216	0	0.599497	low
TCGA.T2.A6X2	82	MALE	3	3	0	MX	1	987	0	0.676207	high
TCGA.T3.A92M	52	MALE	4	4	2	MX	2	417	0	0.914646	high
TCGA.T3.A92N	79	MALE	4	2	2	MX	3	95	1	1.88314	high
TCGA.TN.A7HI	56	MALE	4	2	2	0	3	412	0	0.573444	low
TCGA.TN.A7HJ	51	MALE	4	4	2	0	2	403	0	0.530507	low
TCGA.TN.A7HL	59	MALE	4	3	2	0	2	619	0	-0.534073	low
TCGA.UF.A718	62	MALE	4	4	0	0	2	1971	0	0.944508	high
TCGA.UF.A719	54	MALE	2	2	0	0	1	1663	0	-0.10156	low
TCGA.UF.A71A	67	MALE	4	4	2	0	1	86	1	1.00862	high
TCGA.UF.A71B	50	MALE	4	4	0	0	2	1506	0	0.619931	low
TCGA.UF.A71D	54	FEMALE	4	4	0	0	2	1461	0	0.46621	low
TCGA.UF.A71E	63	MALE	4	4	0	0	3	1504	1	0.888656	high
TCGA.UF.A7J9	75	MALE	4	4	0	0	2	1358	0	0.69156	high
TCGA.UF.A7JA	66	FEMALE	4	4	1	0	2	2265	0	1.07726	high
TCGA.UF.A7JC	42	MALE	4	3	2	0	1	546	1	0.558613	low
TCGA.UF.A7JD	71	MALE	4	4	2	0	3	739	1	1.11213	high
TCGA.UF.A7JF	80	MALE	4	4	2	0	2	1686	0	0.52865	low
TCGA.UF.A7JH	59	MALE	4	4	0	0	1	896	0	0.507604	low
TCGA.UF.A7JJ	68	MALE	4	4	0	0	1	549	0	0.578738	low
TCGA.UF.A7JK	59	MALE	4	4	2	0	2	424	1	1.13531	high
TCGA.UF.A7JO	79	FEMALE	4	4	0	0	2	631	1	0.653035	low
TCGA.UF.A7JS	59	MALE	4	4	2	0	2	680	1	0.301105	low
TCGA.UF.A7JT	72	FEMALE	4	4	0	0	3	993	1	1.00336	high
TCGA.UF.A7JV	62	FEMALE	4	4	2	0	2	90	1	1.26131	high
TCGA.UP.A6WW	58	MALE					2	518	0	0.591965	low
TCGA.WA.A7GZ	58	MALE		2	0		2	625	1	0.474364	low
TCGA.WA.A7H4	69	MALE	2	2	0		3	443	0	0.572129	low

## Sheet: ≥65y
BarCode	Age	Gender	Stage	Tstage	Nstage	Mstage	Grade	futime	fustat	8-gene-signature	order
TCGA.4P.AA8J	66	MALE	4	2	2	MX	2	102	0	0.79238	high
TCGA.BA.4074	69	MALE	4	2	2	0	3	462	1	1.71899	high
TCGA.BA.4078	83	MALE					2	276	1	0.336172	low
TCGA.BA.5151	72	MALE	4	4	0		1	722	0	0.770574	high
TCGA.BA.5558	65	MALE		TX	NX		1	1995	0	0.588511	low
TCGA.BA.5559	71	MALE		TX	NX		3	2083	1	0.0305311	low
TCGA.BA.6871	75	MALE		TX	NX		2	108	1	0.915973	high
TCGA.BA.A4IG	77	MALE		1	NX	MX	3	855	0	0.317607	low
TCGA.BA.A6DE	70	FEMALE	2	2	0	0	2	440	0	0.0801672	low
TCGA.BB.4217	68	MALE	4	4	2	0	3	187	0	0.639671	low
TCGA.BB.4225	73	MALE		TX	NX		3	146	0	-0.0833679	low
TCGA.BB.4227	66	MALE	4	4	2		2	134	0	1.01673	high
TCGA.BB.8596	69	FEMALE	4	4	NX	MX	3	2161	0	1.02445	high
TCGA.BB.8601	84	MALE	3	3	1	MX	2	624	0	0.996148	high
TCGA.BB.A5HZ	65	MALE	4	4	1	0	2	827	0	-0.178978	low
TCGA.C9.A47Z	72	FEMALE	3	2	1	0	1	191	1	0.855261	high
TCGA.CN.4723	67	MALE	4	4	0		2	1699	0	0.911762	high
TCGA.CN.4726	68	MALE	4	3	2		2	142	1	0.693531	high
TCGA.CN.4729	73	MALE	3	2	1		2	392	0	0.538627	low
TCGA.CN.4734	70	MALE	2	2	0		2	1690	0	0.672112	high
TCGA.CN.4736	70	FEMALE		1	NX		2	395	1	0.656674	low
TCGA.CN.4739	71	MALE	4	4	0	0	2	1394	1	0.524797	low
TCGA.CN.4740	79	FEMALE	4	4	0	0	2	839	1	0.41405	low
TCGA.CN.4741	75	MALE	4	4	0	0	2	2239	0	0.0780795	low
TCGA.CN.5360	68	MALE	4	4	0	0	2	2169	0	0.290669	low
TCGA.CN.5361	80	MALE	4	4	2	0	2	2120	1	1.17579	high
TCGA.CN.5369	90	FEMALE	4	4	0	0	3	380	1	0.637077	low
TCGA.CN.5370	78	MALE	3	3	1	0	3	259	1	0.919762	high
TCGA.CN.6012	66	MALE	4	3	2		2	1460	0	0.543196	low
TCGA.CN.6018	85	FEMALE	4	4	2		2	580	1	0.774776	high
TCGA.CN.6023	73	MALE	4	3	2	0	GX	1584	0	0.439068	low
TCGA.CN.6024	66	MALE	4	4	2	0	2	337	1	1.04042	high
TCGA.CN.6994	67	MALE	4	4	0		2	1183	0	0.740608	high
TCGA.CN.6995	78	MALE	4	4	0		2	112	1	1.27753	high
TCGA.CN.6997	66	MALE	4	3	2		3	988	1	1.00028	high
TCGA.CN.A49B	71	MALE	3	3	1	MX	3	904	0	0.721719	high
TCGA.CN.A49C	67	MALE		TX	NX	MX	GX	645	0	0.177676	low
TCGA.CQ.5323	82	MALE	1	1	0		2	1466	0	-0.370815	low
TCGA.CQ.5325	65	MALE	1	1	0		2	654	1	0.568456	low
TCGA.CQ.5326	67	MALE	4	4	2		3	89	1	0.910187	high
TCGA.CQ.5330	69	FEMALE	4	3	2		3	1897	0	0.613965	low
TCGA.CQ.5331	73	FEMALE		2	NX		2	1399	0	0.556	low
TCGA.CQ.5332	87	MALE	3	3	0		2	317	1	0.589691	low
TCGA.CQ.5333	74	MALE	2	2	0		3	341	1	0.643043	low
TCGA.CQ.5334	87	MALE	4	3	2		2	129	1	0.772243	high
TCGA.CQ.6220	69	MALE	3	3	0		2	985	1	0.809301	high
TCGA.CQ.6221	79	MALE		2	NX		3	1000	0	0.50476	low
TCGA.CQ.6223	69	MALE	2	2	0		2	1428	0	0.247191	low
TCGA.CQ.6225	65	MALE	3	3	0		2	403	1	0.550065	low
TCGA.CQ.6227	77	MALE	4	3	2		2	129	1	1.20911	high
TCGA.CQ.6228	71	FEMALE	4	1	2		2	456	1	1.63391	high
TCGA.CQ.7068	80	FEMALE	2	2	0		2	1309	0	0.892114	high
TCGA.CQ.7069	77	FEMALE	2	2	0	0	2	1274	0	1.31278	high
TCGA.CQ.7071	76	FEMALE	3	2	1	0	2	1311	0	0.907996	high
TCGA.CQ.A4C7	88	MALE	3	3	1	0	3	353	1	0.975337	high
TCGA.CQ.A4CD	69	MALE	4	4	0	0	3	1022	0	1.08526	high
TCGA.CQ.A4CE	76	FEMALE	2	2	0	0	2	897	0	0.00456739	low
TCGA.CQ.A4CG	78	FEMALE	3	3	0	0	2	430	1	1.11777	high
TCGA.CQ.A4CI	73	MALE	3	2	1	0	3	950	0	1.03704	high
TCGA.CR.5250	71	MALE		TX	NX		3	799	0	-0.610088	low
TCGA.CR.6473	68	MALE					3	1125	0	0.657519	low
TCGA.CR.6478	66	FEMALE					3	183	1	0.78016	high
TCGA.CR.6484	67	FEMALE	4	4	2	0	2	354	0	0.0203629	low
TCGA.CR.6488	68	FEMALE	2	2	0		2	379	0	0.558356	low
TCGA.CR.6492	78	MALE	3	2	1	0	3	479	0	0.514766	low
TCGA.CR.6493	69	MALE	4	3	2		2	282	1	0.83398	high
TCGA.CR.7364	66	MALE	3	3	0	0	2	1435	0	0.516488	low
TCGA.CR.7370	72	FEMALE		TX	NX		2	105	0	0.6559	low
TCGA.CR.7373	66	MALE	4	4	1	0	2	889	0	0.676921	high
TCGA.CR.7374	67	FEMALE		TX	NX		2	30	0	0.396178	low
TCGA.CR.7376	83	MALE	3	2	1	0	2	972	0	0.650649	low
TCGA.CR.7379	78	FEMALE	4	4	2	0	2	1036	0	0.645187	low
TCGA.CR.7383	79	FEMALE	1	1	0	0	2	521	1	0.590892	low
TCGA.CR.7386	69	MALE	4	4	2	0	1	1430	0	0.694533	high
TCGA.CR.7388	70	FEMALE		TX	NX		2	823	1	0.508194	low
TCGA.CR.7390	67	MALE	4	4	0	0	2	1508	0	0.812662	high
TCGA.CR.7392	67	FEMALE	4	3	2	0	1	1425	0	0.644973	low
TCGA.CR.7394	70	MALE	4	4	0	0	2	1346	0	0.60187	low
TCGA.CR.7395	80	FEMALE	2	2	0	0	2	930	0	0.609515	low
TCGA.CR.7402	68	MALE		TX	NX		2	911	0	0.501969	low
TCGA.CV.5431	73	MALE	4	3	2		3	522	1	0.778622	high
TCGA.CV.5432	68	MALE	3	3	0		3	3930	0	0.200058	low
TCGA.CV.5436	65	MALE	4	3	2		2	584	1	0.914076	high
TCGA.CV.5442	76	FEMALE	4	4	2		3	2327	0	0.25493	low
TCGA.CV.5977	66	MALE	4	3	2		2	1840	0	0.587953	low
TCGA.CV.6934	66	FEMALE	4	3	2		2	65	1	0.795281	high
TCGA.CV.6935	67	MALE	4	3	2		3	295	1	0.6975	high
TCGA.CV.6936	68	MALE	4	4	2		2	166	1	0.516973	low
TCGA.CV.6937	71	MALE	2	2	0		2	624	1	0.692971	high
TCGA.CV.6938	87	MALE	2	2	NX		1	144	1	0.766742	high
TCGA.CV.6940	80	FEMALE	3	2	1		2	804	1	0.657138	low
TCGA.CV.6942	73	FEMALE	2	2	NX		3	4282	0	0.548322	low
TCGA.CV.6943	74	MALE	3	3	NX		2	602	1	0.453131	low
TCGA.CV.6948	79	FEMALE	4	4	3		2	1289	1	0.823926	high
TCGA.CV.6952	65	FEMALE	4	3	2		1	185	1	0.80783	high
TCGA.CV.6953	80	FEMALE	3	3	0		1	1641	1	1.0173	high
TCGA.CV.6955	74	FEMALE	2	2	NX		3	334	1	0.579683	low
TCGA.CV.6956	67	MALE	3	3	1		2	217	1	1.22276	high
TCGA.CV.6962	65	MALE	4	4	NX		2	126	1	0.745795	high
TCGA.CV.7089	74	MALE	4	4	2		2	1972	1	0.754234	high
TCGA.CV.7095	87	FEMALE	2	2	NX		2	572	1	0.869105	high
TCGA.CV.7099	85	FEMALE	2	2	NX		2	243	1	0.618961	low
TCGA.CV.7100	66	MALE	3	2	1		3	274	1	1.59181	high
TCGA.CV.7101	80	MALE	2	2	NX		2	160	1	0.502528	low
TCGA.CV.7102	76	FEMALE	4	3	2		3	56	1	0.726479	high
TCGA.CV.7177	82	FEMALE	2	2	NX		2	663	1	0.770369	high
TCGA.CV.7235	67	MALE	2	2	0		3	2347	0	0.837046	high
TCGA.CV.7236	77	FEMALE	4	3	2		3	144	1	1.05421	high
TCGA.CV.7238	69	FEMALE	2	2	0		2	2727	0	0.823488	high
TCGA.CV.7407	67	FEMALE	2	2	NX		2	1081	1	0.816646	high
TCGA.CV.7413	74	FEMALE	2	2	0		2	294	1	1.17098	high
TCGA.CV.7414	78	MALE	4	4	2		2	14	1	0.547785	low
TCGA.CV.7421	76	MALE	4	4	0		2	2	1	1.0084	high
TCGA.CV.7423	65	MALE	2	2	NX		1	3059	1	0.676745	high
TCGA.CV.7424	67	MALE	4	3	2		2	453	1	0.847821	high
TCGA.CV.7425	77	FEMALE	3	3	NX		1	1718	1	0.860461	high
TCGA.CV.7427	73	FEMALE	2	2	NX		1	4760	1	0.725113	high
TCGA.CV.7432	79	MALE	2	2	0		1	2570	1	0.526723	low
TCGA.CV.7437	77	MALE	2	2	NX		GX	506	1	1.30817	high
TCGA.CV.7438	87	FEMALE	1	1	NX		3	194	1	0.827663	high
TCGA.CV.7446	66	MALE	4	2	2		2	1093	1	0.548433	low
TCGA.CV.A45P	82	FEMALE	1	1	0	0	2	639	0	0.351202	low
TCGA.CV.A45Q	69	FEMALE					1	5152	1	0.509728	low
TCGA.CV.A45V	87	FEMALE	4	4	0	0	1	32	1	0.691306	high
TCGA.CV.A45W	75	MALE	2	2	0	0	2	1398	1	0.391343	low
TCGA.CV.A45Z	75	MALE		1	0	0	3	1466	1	0.530971	low
TCGA.CV.A460	72	MALE		1	2	0	3	1838	1	0.155823	low
TCGA.CV.A461	65	MALE					2	2064	1	0.405592	low
TCGA.CV.A463	82	FEMALE	4	4	0	0	2	23	1	0.601244	low
TCGA.CV.A6JD	82	FEMALE					3	182	1	1.04157	high
TCGA.CV.A6JE	78	MALE					2	1075	0	0.554852	low
TCGA.CV.A6JM	85	MALE					2	194	1	0.512981	low
TCGA.CV.A6JO	69	MALE	4	3	2	0	2	197	1	0.846695	high
TCGA.CV.A6JT	65	MALE	2	2	0	0	2	852	0	1.04389	high
TCGA.CV.A6JY	69	MALE	4	4	0	0	1	646	0	-0.201539	low
TCGA.CV.A6JZ	68	MALE	2	2	0	0	2	714	0	0.620626	low
TCGA.CV.A6K1	65	MALE	4	4	0	0	2	685	0	0.379477	low
TCGA.CV.A6K2	79	MALE	4	4	0	0	1	317	1	0.672416	high
TCGA.CX.7082	82	MALE	4	2	2		2	11	1	0.68437	high
TCGA.CX.7085	77	FEMALE	1	1	0		2	321	0	0.731492	high
TCGA.D6.6515	82	FEMALE	2	2	0		3	403	1	0.449563	low
TCGA.D6.6516	69	MALE	1	1	0		2	773	0	0.577268	low
TCGA.D6.6825	73	MALE	1	1	0		2	491	0	0.580951	low
TCGA.D6.A6EK	67	MALE	3	2	1	0	1	875	0	0.572856	low
TCGA.D6.A6EM	65	FEMALE	3	2	1	0	2	232	0	0.742365	high
TCGA.D6.A6EN	71	MALE	3	2	1	0	3	687	0	0.614368	low
TCGA.D6.A74Q	67	MALE	4	4	0	0	3	710	0	0.370639	low
TCGA.DQ.5630	73	MALE		TX	NX		2	1030	0	0.94117	high
TCGA.DQ.7588	66	MALE		TX	NX		3	427	1	0.766932	high
TCGA.F7.A50G	66	MALE	3	3	1	0	1	616	0	0.696823	high
TCGA.F7.A50I	72	MALE	4	4	0	0	2	92	0	1.11627	high
TCGA.F7.A50J	67	FEMALE	3	3	0	0	2	947	0	0.530121	low
TCGA.F7.A622	75	MALE	3	3	NX	0	1	359	1	0.623655	low
TCGA.F7.A623	70	MALE	4	1	2	0	1	616	0	-0.167041	low
TCGA.F7.A624	73	MALE	2	2	NX	0	3	378	0	0.919436	high
TCGA.H7.7774	75	FEMALE	4	4	0		2	407	0	0.724516	high
TCGA.HD.7754	69	MALE	4	2	2		1	783	0	0.486645	low
TCGA.HD.7831	74	MALE	4	2	2		2	667	0	1.21674	high
TCGA.HD.A633	74	MALE	4	4	0	MX	2	421	0	1.26976	high
TCGA.HD.A6HZ	79	FEMALE	3	2	1	MX	2	111	0	0.780397	high
TCGA.HL.7533	65	MALE					3	1057	0	0.63176	low
TCGA.IQ.7632	68	FEMALE	4	4	0	0	1	441	0	0.295759	low
TCGA.IQ.A61H	76	MALE	2	2	0	MX	2	1138	0	1.24871	high
TCGA.KU.A66S	69	FEMALE	3	1	1	MX	2	406	1	1.0065	high
TCGA.MT.A67A	85	FEMALE	1	1	0	MX	2	914	0	0.594859	low
TCGA.MT.A7BN	74	MALE	4				3	469	0	2.06527	high
TCGA.MZ.A6I9	68	MALE					2	489	1	0.266196	low
TCGA.P3.A6SX	67	MALE	3	2	1	MX	2	1430	1	1.08515	high
TCGA.P3.A6T5	79	FEMALE	4	4	0	MX	2	882	1	0.557859	low
TCGA.QK.A64Z	79	FEMALE	4	4	NX	MX	1	641	1	0.78917	high
TCGA.QK.A6IG	69	MALE	3	2	1	0	2	222	1	0.813681	high
TCGA.QK.A6IH	65	FEMALE	4	4	2	0	2	653	0	0.541534	low
TCGA.QK.A6IJ	71	MALE	3	2	1	0	3	387	0	0.306255	low
TCGA.QK.A6VB	66	MALE	4	4	0	0	2	641	0	0.563908	low
TCGA.QK.A8ZB	68	MALE	4	4	0	0	2	542	0	0.665319	low
TCGA.QK.AA3J	69	MALE	1	1	0	0	3	466	0	0.115766	low
TCGA.RS.A6TO	82	FEMALE	4	4	2	0	2	387	1	0.856141	high
TCGA.T2.A6WX	73	FEMALE					1	209	1	0.958374	high
TCGA.T2.A6X2	82	MALE	3	3	0	MX	1	987	0	0.676207	high
TCGA.T3.A92N	79	MALE	4	2	2	MX	3	95	1	1.88314	high
TCGA.UF.A71A	67	MALE	4	4	2	0	1	86	1	1.00862	high
TCGA.UF.A7J9	75	MALE	4	4	0	0	2	1358	0	0.69156	high
TCGA.UF.A7JA	66	FEMALE	4	4	1	0	2	2265	0	1.07726	high
TCGA.UF.A7JD	71	MALE	4	4	2	0	3	739	1	1.11213	high
TCGA.UF.A7JF	80	MALE	4	4	2	0	2	1686	0	0.52865	low
TCGA.UF.A7JJ	68	MALE	4	4	0	0	1	549	0	0.578738	low
TCGA.UF.A7JO	79	FEMALE	4	4	0	0	2	631	1	0.653035	low
TCGA.UF.A7JT	72	FEMALE	4	4	0	0	3	993	1	1.00336	high
TCGA.WA.A7H4	69	MALE	2	2	0		3	443	0	0.572129	low

## Sheet: ＜65y
BarCode	Age	Gender	Stage	Tstage	Nstage	Mstage	Grade	futime	fustat	8-gene-signature	order
TCGA.BA.4075	49	MALE	3	3	0	0	2	283	1	1.83149	high
TCGA.BA.4076	39	MALE		TX	NX		2	415	1	1.37433	high
TCGA.BA.4077	45	FEMALE	4	4	0	0	2	1134	1	1.05543	high
TCGA.BA.5152	56	MALE	4	4	0	0	2	1288	0	0.432757	low
TCGA.BA.5153	51	MALE		2	NX		2	1762	1	-0.278208	low
TCGA.BA.5555	54	MALE	4	3	2		2	520	0	0.556025	low
TCGA.BA.5556	58	FEMALE	2	2	0		3	725	0	0.619463	low
TCGA.BA.5557	41	FEMALE	3	1	1		2	623	0	0.794044	high
TCGA.BA.6868	53	MALE		TX	NX		2	472	1	1.35504	high
TCGA.BA.6869	62	MALE	3	3	0		2	644	0	0.249042	low
TCGA.BA.6870	60	FEMALE		TX	NX		2	451	1	0.773296	high
TCGA.BA.6872	47	MALE		TX	NX		2	384	1	0.959982	high
TCGA.BA.6873	28	MALE	4	4	2		2	122	0	1.00763	high
TCGA.BA.7269	61	MALE	3	2	1		1	1273	0	0.615808	low
TCGA.BA.A4IF	59	MALE		TX	NX	MX	2	895	0	0.687097	high
TCGA.BA.A4IH	57	MALE		2	1	0	3	622	0	0.631491	low
TCGA.BA.A4II	46	MALE	2	2	0	0	1	918	0	0.289428	low
TCGA.BA.A6D8	59	MALE	4	4	2	0	2	850	0	0.63579	low
TCGA.BA.A6DA	41	FEMALE	4	4	2	0	2	351	0	0.597928	low
TCGA.BA.A6DB	24	FEMALE	1	1	0	0	1	216	0	0.428086	low
TCGA.BA.A6DD	44	MALE	4	4	2	0	2	173	1	0.505747	low
TCGA.BA.A6DG	49	MALE		TX	NX	MX	2	69	1	1.44937	high
TCGA.BA.A6DI	62	MALE		TX	NX	0	2	336	1	0.601793	low
TCGA.BA.A6DJ	62	MALE	4	4	2	0	2	407	1	0.883	high
TCGA.BA.A6DL	59	MALE		0	0	0	2	623	0	0.548732	low
TCGA.BA.A8YP	50	MALE	4	4	3	0	2	499	0	0.654312	low
TCGA.BB.4223	48	MALE	4	2	2	0	3	3221	0	0.0470867	low
TCGA.BB.4224	52	MALE	4	2	2		2	278	0	0.725999	high
TCGA.BB.4228	50	MALE	3	3	NX		GX	559	0	0.268002	low
TCGA.BB.A5HU	47	MALE	4	4	2	0	2	782	0	1.03276	high
TCGA.BB.A5HY	64	MALE	4	3	2	0	3	321	1	1.16824	high
TCGA.BB.A6UM	52	MALE	3	1	2	MX	GX	393	0	0.626841	low
TCGA.BB.A6UO	61	FEMALE	4	4	2	MX	2	268	1	0.616191	low
TCGA.C9.A480	45	FEMALE	3	3	0	0	1	386	0	0.916138	high
TCGA.CN.4722	61	FEMALE	2	2	0		1	1483	0	0.543802	low
TCGA.CN.4725	60	MALE	2	2	0		2	1157	0	0.689309	high
TCGA.CN.4727	56	MALE	4	4	0		2	1560	0	0.729447	high
TCGA.CN.4728	56	MALE	4	3	2		2	1724	0	0.779657	high
TCGA.CN.4730	62	MALE	4	4	1		2	817	0	0.748532	high
TCGA.CN.4731	63	FEMALE	4	4	2		3	998	1	1.64955	high
TCGA.CN.4733	61	MALE	3	1	1		3	1586	0	0.599804	low
TCGA.CN.4735	52	MALE	4	3	2		3	1737	0	0.613045	low
TCGA.CN.4737	19	MALE	4	2	2		2	625	0	0.223374	low
TCGA.CN.4738	53	MALE	4	4	0	0	2	436	1	0.65599	low
TCGA.CN.4742	48	FEMALE	4	4	2	0	3	397	1	0.84561	high
TCGA.CN.5355	64	MALE	4	4	0		2	1278	0	0.533695	low
TCGA.CN.5356	56	MALE	3	3	0		2	1409	0	0.568435	low
TCGA.CN.5358	60	MALE	2	2	0		2	261	1	0.513223	low
TCGA.CN.5359	59	MALE	4	4	2	0	2	377	1	0.688458	high
TCGA.CN.5363	48	MALE	4	4	3	0	3	253	1	1.42156	high
TCGA.CN.5364	55	MALE	4	4	2	0	2	493	1	0.500132	low
TCGA.CN.5365	38	MALE	4	2	3		2	351	1	0.735438	high
TCGA.CN.5366	51	MALE	4	4	2	0	2	360	1	1.18924	high
TCGA.CN.5367	60	FEMALE	4	4	2	0	2	352	1	0.552684	low
TCGA.CN.5373	55	FEMALE	1	1	0		1	1584	0	0.652953	low
TCGA.CN.5374	56	FEMALE	4	2	2	0	3	1732	1	0.349044	low
TCGA.CN.6010	53	MALE	4	4	2		2	1523	0	0.611144	low
TCGA.CN.6011	57	MALE	4	4	0		3	933	0	0.793773	high
TCGA.CN.6013	56	MALE	4	4	2		3	727	1	0.68228	high
TCGA.CN.6016	64	MALE	4	4	1		2	1443	0	0.729273	high
TCGA.CN.6017	55	MALE	4	3	2		2	853	1	0.46641	low
TCGA.CN.6019	61	MALE	4	4	0		2	1038	0	0.419389	low
TCGA.CN.6020	58	MALE	3	2	1		2	205	1	0.590628	low
TCGA.CN.6021	63	FEMALE		TX	NX		2	276	1	0.513696	low
TCGA.CN.6022	49	MALE	4	4	1	0	3	281	1	1.22553	high
TCGA.CN.6988	47	MALE	4	4	2		3	318	0	-0.0185833	low
TCGA.CN.6989	64	MALE	4	3	2		2	980	1	0.79633	high
TCGA.CN.6992	61	MALE	4	3	2		2	1066	0	0.676438	high
TCGA.CN.6996	58	FEMALE	4	3	2		2	530	1	0.756628	high
TCGA.CN.6998	53	MALE	4	3	2		2	357	1	0.724959	high
TCGA.CN.A497	63	MALE	3	1	1	MX	2	1065	0	0.690023	high
TCGA.CN.A498	61	FEMALE	3	3	0	MX	1	773	1	1.01638	high
TCGA.CN.A499	60	FEMALE	2	2	0	MX	2	717	0	0.584014	low
TCGA.CN.A49A	60	MALE	4	4	0	MX	2	526	1	0.793772	high
TCGA.CN.A63T	60	MALE	4	3	2	MX	3	225	0	0.663189	low
TCGA.CN.A63U	50	MALE	4	3	2	MX	3	964	0	0.313138	low
TCGA.CN.A63V	59	MALE	4	4	0	MX	2	679	0	0.790418	high
TCGA.CN.A63W	48	FEMALE	4	4	2	MX	2	377	1	1.19012	high
TCGA.CN.A641	47	MALE	4	4	2	MX	2	367	0	-2.46123	low
TCGA.CN.A642	57	MALE	4	4	3	0	3	82	1	0.910319	high
TCGA.CN.A6UY	57	MALE	4	3	2	MX	2	713	0	0.0344484	low
TCGA.CN.A6V3	61	MALE	4	3	2	0	3	742	0	0.607301	low
TCGA.CN.A6V6	59	MALE	4	2	2	MX	GX	635	0	0.23618	low
TCGA.CN.A6V7	40	MALE	4	2	2	MX	GX	594	0	0.612459	low
TCGA.CQ.5324	59	MALE	3	3	0		2	1593	0	0.750258	high
TCGA.CQ.5327	61	FEMALE	4	3	2		2	1660	0	0.65171	low
TCGA.CQ.5329	46	FEMALE	2	2	0		2	2143	0	0.973809	high
TCGA.CQ.6218	52	FEMALE	4	3	2		2	1253	0	0.549817	low
TCGA.CQ.6219	50	FEMALE	4	3	2		2	479	1	0.739361	high
TCGA.CQ.6222	63	MALE	4	2	2		2	2016	0	0.532846	low
TCGA.CQ.6224	52	MALE	4	2	2		3	1721	0	1.26515	high
TCGA.CQ.6229	61	MALE	2	2	0		2	1179	0	0.714989	high
TCGA.CQ.7063	59	FEMALE	1	1	NX	0	1	2133	0	0.641275	low
TCGA.CQ.7065	40	MALE	2	2	0		2	1628	0	0.415973	low
TCGA.CQ.7072	51	MALE	2	2	0	0	3	2359	0	1.16924	high
TCGA.CQ.A4C6	63	MALE	2	2	0	0	2	1353	0	0.930613	high
TCGA.CQ.A4C9	56	MALE	3	2	1	0	2	707	0	0.185572	low
TCGA.CQ.A4CB	59	MALE	3	1	1	0	2	893	0	1.00735	high
TCGA.CQ.A4CH	58	MALE	2	2	0	0	2	379	1	1.226	high
TCGA.CR.5243	51	MALE		TX	NX		3	2562	0	0.088648	low
TCGA.CR.5247	48	MALE		TX	NX		2	358	0	1.33758	high
TCGA.CR.5248	53	MALE		TX	NX		3	1663	0	-0.729996	low
TCGA.CR.5249	35	FEMALE	2	2	0	0	GX	1152	0	0.380409	low
TCGA.CR.6467	59	MALE	3	2	1	0	3	1777	0	-0.0974822	low
TCGA.CR.6470	38	MALE	2	2	0	0	2	1521	0	0.431075	low
TCGA.CR.6471	58	MALE	4	4	1	0	2	1202	1	0.499404	low
TCGA.CR.6472	59	MALE					3	1050	0	0.279353	low
TCGA.CR.6474	51	MALE	4	2	2	0	2	564	1	1.12972	high
TCGA.CR.6477	56	FEMALE					2	514	0	0.894926	high
TCGA.CR.6480	53	MALE					2	362	0	0.381775	low
TCGA.CR.6481	47	MALE					2	311	0	0.648592	low
TCGA.CR.6482	62	MALE					3	345	0	0.414004	low
TCGA.CR.6487	50	MALE	1	1	0	0	3	234	0	0.171004	low
TCGA.CR.6491	60	MALE	4	4	2	0	2	693	0	0.778474	high
TCGA.CR.7365	60	MALE	4	4	0	0	2	1191	0	0.934336	high
TCGA.CR.7367	52	MALE	4	4	1	0	1	1440	0	0.835587	high
TCGA.CR.7368	54	MALE	4	4	1	0	2	1245	0	0.329545	low
TCGA.CR.7369	59	MALE	4	4	2	0	2	1090	1	0.246391	low
TCGA.CR.7371	45	FEMALE	3	3	1	0	2	94	1	0.737597	high
TCGA.CR.7372	45	MALE	1	1	0	0	1	759	0	0.44358	low
TCGA.CR.7377	58	MALE	4	4	2	0	3	279	1	0.559642	low
TCGA.CR.7380	58	MALE	4	4	0		2	606	1	0.800385	high
TCGA.CR.7382	49	MALE	4	2	2	0	2	796	0	0.866701	high
TCGA.CR.7385	42	MALE		1	NX	0	2	997	0	-0.042882	low
TCGA.CR.7389	55	MALE		TX	NX		2	392	0	0.346848	low
TCGA.CR.7391	36	FEMALE	1	1	0	0	1	913	0	0.465303	low
TCGA.CR.7393	26	MALE	3	1	1	0	2	993	0	0.25249	low
TCGA.CR.7397	44	MALE	4	3	2	0	2	754	0	0.719393	high
TCGA.CR.7398	53	FEMALE	2	2	0		2	156	0	0.566483	low
TCGA.CR.7399	60	FEMALE	4	3	2	0	3	181	0	1.06359	high
TCGA.CR.7401	64	MALE	1	1	0	0	2	1077	0	0.521025	low
TCGA.CR.7404	53	MALE		TX	NX		2	1472	0	0.231718	low
TCGA.CV.5430	61	MALE	4	4	2		3	4241	0	0.24428	low
TCGA.CV.5434	60	MALE	4	4	2		2	3314	1	0.710142	high
TCGA.CV.5435	57	MALE	4	4	2		3	2319	1	0.820517	high
TCGA.CV.5439	62	MALE	4	3	2		2	546	1	0.774834	high
TCGA.CV.5440	52	MALE	4	4	2		3	3270	0	0.737955	high
TCGA.CV.5441	58	MALE	4	4	2		3	2886	0	0.338972	low
TCGA.CV.5443	63	MALE	3	3	0		3	2784	0	0.416623	low
TCGA.CV.5444	64	MALE	4	4	1		3	2437	0	0.692236	high
TCGA.CV.5966	63	FEMALE	4	4	1		3	545	1	0.956645	high
TCGA.CV.5970	59	MALE	4	4	2		2	406	1	0.266772	low
TCGA.CV.5971	60	MALE	4	4	2		2	701	0	0.544697	low
TCGA.CV.5973	62	FEMALE	3	3	1		3	2641	0	0.708858	high
TCGA.CV.5976	50	MALE	4	4	2		2	1478	0	0.571652	low
TCGA.CV.5978	53	FEMALE	4	4	3		2	215	1	0.837877	high
TCGA.CV.5979	26	MALE	4	2	2		2	1315	0	1.0296	high
TCGA.CV.6003	50	FEMALE	3	2	1		2	1665	0	0.981945	high
TCGA.CV.6433	57	MALE	2	2	0		3	641	0	0.182158	low
TCGA.CV.6436	62	MALE	4	4	0		1	1899	0	0.541702	low
TCGA.CV.6441	60	MALE	3	3	0		3	292	1	0.733232	high
TCGA.CV.6933	53	MALE	3	3	1		2	2741	1	0.0641326	low
TCGA.CV.6939	60	MALE	4	4	2		3	666	1	0.326725	low
TCGA.CV.6941	51	MALE	3	3	0		2	342	1	0.40357	low
TCGA.CV.6945	41	MALE	4	4	2		2	366	1	1.29916	high
TCGA.CV.6950	64	MALE	4	3	2		2	459	1	0.972468	high
TCGA.CV.6951	57	MALE	4	4	2		2	915	1	0.624454	low
TCGA.CV.6954	59	MALE	4	4	NX		2	2002	1	0.280193	low
TCGA.CV.6959	48	MALE	3	3	0		2	256	1	0.830426	high
TCGA.CV.6960	49	MALE	3	3	0		3	862	1	0.987725	high
TCGA.CV.6961	61	MALE	2	2	0		3	76	1	0.819449	high
TCGA.CV.7090	39	MALE	2	2	NX		2	5252	0	0.783139	high
TCGA.CV.7091	54	MALE	1	1	0		3	3381	0	0.669728	high
TCGA.CV.7097	53	MALE	2	2	NX		3	385	1	0.938461	high
TCGA.CV.7103	49	MALE	4	2	2		2	1591	1	0.740193	high
TCGA.CV.7104	61	FEMALE	4	2	2		2	393	1	0.70517	high
TCGA.CV.7178	64	FEMALE	4	4	2		3	2166	1	0.782601	high
TCGA.CV.7180	34	MALE	2	2	NX		2	327	1	0.609842	low
TCGA.CV.7183	53	MALE	2	2	0		1	3981	0	0.555427	low
TCGA.CV.7242	60	FEMALE	2	2	0		2	1095	0	0.18616	low
TCGA.CV.7245	62	MALE	4	4	0		2	797	0	0.329874	low
TCGA.CV.7247	55	MALE	3	3	0		2	577	1	0.463582	low
TCGA.CV.7248	63	FEMALE	4	4	2		2	521	1	0.399463	low
TCGA.CV.7250	64	MALE	4	4	0		1	2900	1	0.695196	high
TCGA.CV.7252	62	FEMALE	4	4	0		2	151	1	0.8508	high
TCGA.CV.7253	58	MALE	4	4	0		2	361	1	1.10956	high
TCGA.CV.7254	55	MALE	2	2	NX		3	1459	1	0.47775	low
TCGA.CV.7255	32	FEMALE	4	4	0		2	64	1	0.960493	high
TCGA.CV.7261	57	MALE	4	4	0		2	1512	0	0.392685	low
TCGA.CV.7263	64	MALE	2	2	NX		1	560	1	0.399474	low
TCGA.CV.7406	49	MALE	2	2	0		GX	1748	1	0.547435	low
TCGA.CV.7410	61	MALE	3	2	1		GX	6417	1	0.68197	high
TCGA.CV.7411	64	FEMALE	4	4	0		1	2717	1	0.737585	high
TCGA.CV.7415	60	MALE	4	4	2		2	695	1	1.08076	high
TCGA.CV.7416	29	FEMALE	4	4			GX	763	1	1.01668	high
TCGA.CV.7418	62	MALE	4	4	2		2	789	1	0.592607	low
TCGA.CV.7422	60	FEMALE	4	4	1		3	1037	1	0.76721	high
TCGA.CV.7428	47	MALE	4	4	2		2	1671	1	0.637251	low
TCGA.CV.7429	55	MALE	4	4	2		3	107	1	0.855131	high
TCGA.CV.7430	56	MALE	4	4	0		2	495	1	0.370012	low
TCGA.CV.7433	49	MALE	4	4	2		3	601	1	0.950808	high
TCGA.CV.7434	64	MALE	4	4	1		2	218	1	0.687952	high
TCGA.CV.7435	57	FEMALE	4	3	2		2	4680	1	0.79574	high
TCGA.CV.7440	38	MALE	2	2	NX		GX	675	1	1.12626	high
TCGA.CV.7568	48	FEMALE	4	4	NX		GX	927	1	1.0991	high
TCGA.CV.A45O	57	MALE					2	851	0	0.537747	low
TCGA.CV.A45R	46	MALE	3	2	1	0	1	5480	0	0.376637	low
TCGA.CV.A45T	64	FEMALE		1	0	0	3	4856	1	0.515302	low
TCGA.CV.A45U	59	MALE	4	4	2	0	1	1079	1	0.870237	high
TCGA.CV.A45X	47	MALE	4	2	2	0	2	198	1	0.432995	low
TCGA.CV.A45Y	61	MALE	4	4	0	0	3	2703	1	0.775936	high
TCGA.CV.A464	48	MALE	3	3	0	0	2	1722	0	0.836954	high
TCGA.CV.A465	24	MALE	3	3	0	0	1	215	1	0.602448	low
TCGA.CV.A468	42	MALE	4	4	2	0	2	464	1	0.511873	low
TCGA.CV.A6JN	53	MALE					1	906	0	0.515516	low
TCGA.CV.A6JU	61	FEMALE	4	4	0	0	2	110	0	0.650259	low
TCGA.CV.A6K0	58	MALE	1	1	0	0	3	606	0	0.267325	low
TCGA.CX.7086	53	MALE	3	3	1		2	573	0	0.251503	low
TCGA.CX.7219	47	MALE	4	4	2		2	1045	0	0.582923	low
TCGA.CX.A4AQ	56	MALE	4	2	2	0	3	1555	0	0.821402	high
TCGA.D6.6517	59	MALE	3	3	0		2	292	0	1.02551	high
TCGA.D6.6823	50	MALE	2	2	0		2	701	0	0.610163	low
TCGA.D6.6824	61	MALE	4	4	0		2	77	0	0.8032	high
TCGA.D6.6826	64	FEMALE	4	4	2		2	348	1	1.10476	high
TCGA.D6.6827	55	FEMALE	1	1	0		3	568	0	0.776393	high
TCGA.D6.8568	62	MALE	2	2	0	0	2	759	0	0.68392	high
TCGA.D6.8569	52	MALE	2	2	0	0	2	770	0	0.881662	high
TCGA.D6.A4Z9	59	MALE	4	2	2	0	2	539	0	0.603853	low
TCGA.D6.A4ZB	61	MALE	3	3	0	0	2	376	0	0.724716	high
TCGA.D6.A6EO	44	MALE	4	4	0	0	2	759	0	0.000477854	low
TCGA.D6.A6EP	62	MALE	3	3	0	0	3	424	0	0.42724	low
TCGA.D6.A6EQ	57	MALE	4	4	1	0	3	368	0	0.581271	low
TCGA.D6.A6ES	50	MALE	4	4	0	0	2	389	0	0.381839	low
TCGA.DQ.5624	43	FEMALE		TX	NX		2	1778	0	0.820733	high
TCGA.DQ.5625	52	FEMALE		TX	NX		2	1133	1	0.654913	low
TCGA.DQ.5629	64	MALE		TX	NX		2	941	1	1.07783	high
TCGA.DQ.5631	52	MALE		TX	NX		3	548	1	0.890603	high
TCGA.DQ.7591	62	MALE		TX	NX		4	622	0	-0.0359261	low
TCGA.DQ.7592	57	MALE		TX	NX		2	1143	0	1.02432	high
TCGA.F7.7848	47	MALE	4	4	1	0	2	1131	0	0.308018	low
TCGA.F7.8298	58	MALE	1	1	0	0	1	995	0	1.68142	high
TCGA.F7.8489	48	MALE	2	2	0	0	1	658	0	0.610346	low
TCGA.F7.A61S	62	MALE	3	3	0	0	1	576	0	0.963816	high
TCGA.F7.A61V	54	MALE	2	2	0	0	1	759	0	0.728405	high
TCGA.F7.A61W	51	MALE	4	2	2	0	2	14	0	1.00495	high
TCGA.F7.A620	47	MALE	3	3	1	0	1	543	0	0.92492	high
TCGA.H7.8501	54	MALE	4	4	1	0	GX	461	0	1.11015	high
TCGA.H7.8502	50	MALE	4	4	2	0	2	458	0	0.814605	high
TCGA.H7.A6C4	35	FEMALE	4	2	2	0	2	414	1	0.777689	high
TCGA.H7.A76A	57	MALE		TX	2	MX	2	637	0	0.365465	low
TCGA.HD.7229	60	MALE	4	4	0		3	1027	0	1.2501	high
TCGA.HD.7753	62	MALE	1	1	0		2	866	0	0.807452	high
TCGA.HD.7832	52	MALE	4	4	0		2	836	0	0.696187	high
TCGA.HD.8224	63	MALE	4	3	2	0	3	446	1	-0.186514	low
TCGA.HD.8314	58	MALE	3	1	1		4	670	0	0.168466	low
TCGA.HD.8634	51	FEMALE	1	1	0	MX	2	385	1	0.743334	high
TCGA.HD.8635	61	FEMALE	3	1	1	MX	2	695	0	0.709597	high
TCGA.HD.A4C1	41	FEMALE	4	4	2	MX	1	11	0	0.694833	high
TCGA.HD.A634	56	MALE	4	3	2	MX	3	130	1	0.744116	high
TCGA.HD.A6I0	56	MALE	4	4	1	MX	1	210	0	0.453926	low
TCGA.IQ.7630	49	MALE	2	2	0	0	3	485	0	0.681798	high
TCGA.IQ.7631	60	FEMALE	2	2	0		1	1172	0	0.426176	low
TCGA.IQ.A61E	55	FEMALE	3	3	0	MX	2	1147	0	1.06015	high
TCGA.IQ.A61G	57	MALE	4	4	2	MX	2	360	0	0.784243	high
TCGA.IQ.A61I	63	MALE	4	1	2	0	3	2	1	-0.343312	low
TCGA.IQ.A61J	54	MALE	4	2	2	0	1	1021	0	0.391894	low
TCGA.IQ.A61O	43	MALE	4	2	2	MX	GX	421	1	1.20333	high
TCGA.IQ.A6SG	61	FEMALE	3	3	0	0	2	579	0	0.626967	low
TCGA.IQ.A6SH	55	MALE	3	2	1	0	1	471	0	0.717866	high
TCGA.KU.A66T	53	FEMALE	4	4	0	MX	2	552	0	0.963438	high
TCGA.KU.A6H7	55	FEMALE	4	2	2	0	2	586	0	0.557194	low
TCGA.KU.A6H8	41	MALE	4	2	2	0	3	327	1	0.289339	low
TCGA.MT.A51W	52	FEMALE	1	1	0	0	2	437	0	0.524974	low
TCGA.MT.A51X	30	MALE	4	1	2	0	1	242	0	0.69553	high
TCGA.MT.A67D	55	MALE	2	2	0	0	2	56	0	0.355206	low
TCGA.MT.A67F	60	FEMALE	4	4	0	MX	2	384	0	1.02551	high
TCGA.MZ.A5BI	53	MALE						217	1	0.335267	low
TCGA.MZ.A7D7	51	MALE	4	3	2	MX		547	0	1.07264	high
TCGA.P3.A5Q5	54	MALE	4	2	2	MX	3	910	0	-0.0807417	low
TCGA.P3.A5Q6	49	MALE	4	4	2	MX	3	480	1	0.879886	high
TCGA.P3.A5QA	41	MALE	1	1	NX	MX	3	2182	0	1.52002	high
TCGA.P3.A5QE	49	MALE	3	2	1	MX	2	1559	0	0.0096367	low
TCGA.P3.A5QF	49	MALE	4	4	2	MX	2	330	1	0.365848	low
TCGA.P3.A6SW	50	MALE	4	3	3	MX	3	1120	0	0.112305	low
TCGA.P3.A6T0	47	FEMALE	4	4	0	MX	2	578	0	0.708229	high
TCGA.P3.A6T2	45	MALE	4	3	2	MX	2	2298	0	0.85927	high
TCGA.P3.A6T3	49	MALE	4	3	2	MX	2	577	1	1.0798	high
TCGA.P3.A6T4	54	MALE	4	4	1	MX	2	62	1	0.710583	high
TCGA.P3.A6T6	53	MALE	4	4	NX	MX	3	395	1	-0.348426	low
TCGA.P3.A6T7	55	MALE	4	3	2	MX	2	487	1	0.825455	high
TCGA.P3.A6T8	54	MALE	4	4	2	MX	3	400	0	0.908415	high
TCGA.QK.A652	60	MALE	3	1	1	MX	2	645	0	0.861601	high
TCGA.QK.A6IF	61	MALE					GX	704	0	0.305358	low
TCGA.QK.A6II	52	MALE	4	4	2	0	2	284	1	0.696547	high
TCGA.QK.A6V9	56	MALE	2	2	NX	0	2	833	0	-0.0913245	low
TCGA.QK.A6VC	62	FEMALE	4	4	1	0	2	600	0	0.528024	low
TCGA.QK.A8Z7	59	MALE	4	4	2	0		392	0	0.702997	high
TCGA.QK.A8Z8	60	FEMALE	4	3	1	1	2	171	1	-0.199219	low
TCGA.QK.A8Z9	56	MALE	4	4	2	0	2	449	1	0.99471	high
TCGA.QK.A8ZA	60	MALE		2	2	MX	2	371	1	0.343583	low
TCGA.QK.AA3K	60	MALE	4	3	2	MX	2	253	0	0.838313	high
TCGA.RS.A6TP	58	MALE	2	2	0	0	3	516	0	0.0310316	low
TCGA.T2.A6WZ	53	MALE		3	2		2	484	1	0.450434	low
TCGA.T2.A6X0	49	MALE		TX			2	216	0	0.599497	low
TCGA.T3.A92M	52	MALE	4	4	2	MX	2	417	0	0.914646	high
TCGA.TN.A7HI	56	MALE	4	2	2	0	3	412	0	0.573444	low
TCGA.TN.A7HJ	51	MALE	4	4	2	0	2	403	0	0.530507	low
TCGA.TN.A7HL	59	MALE	4	3	2	0	2	619	0	-0.534073	low
TCGA.UF.A718	62	MALE	4	4	0	0	2	1971	0	0.944508	high
TCGA.UF.A719	54	MALE	2	2	0	0	1	1663	0	-0.10156	low
TCGA.UF.A71B	50	MALE	4	4	0	0	2	1506	0	0.619931	low
TCGA.UF.A71D	54	FEMALE	4	4	0	0	2	1461	0	0.46621	low
TCGA.UF.A71E	63	MALE	4	4	0	0	3	1504	1	0.888656	high
TCGA.UF.A7JC	42	MALE	4	3	2	0	1	546	1	0.558613	low
TCGA.UF.A7JH	59	MALE	4	4	0	0	1	896	0	0.507604	low
TCGA.UF.A7JK	59	MALE	4	4	2	0	2	424	1	1.13531	high
TCGA.UF.A7JS	59	MALE	4	4	2	0	2	680	1	0.301105	low
TCGA.UF.A7JV	62	FEMALE	4	4	2	0	2	90	1	1.26131	high
TCGA.UP.A6WW	58	MALE					2	518	0	0.591965	low
TCGA.WA.A7GZ	58	MALE		2	0		2	625	1	0.474364	low

## Sheet: M
BarCode	Age	Gender	Stage	Tstage	Nstage	Mstage	Grade	futime	fustat	8-gene-signature	order
TCGA.4P.AA8J	66	MALE	4	2	2	MX	2	102	0	0.79238	high
TCGA.BA.4074	69	MALE	4	2	2	0	3	462	1	1.71899	high
TCGA.BA.4075	49	MALE	3	3	0	0	2	283	1	1.83149	high
TCGA.BA.4076	39	MALE		TX	NX		2	415	1	1.37433	high
TCGA.BA.4078	83	MALE					2	276	1	0.336172	low
TCGA.BA.5151	72	MALE	4	4	0		1	722	0	0.770574	high
TCGA.BA.5152	56	MALE	4	4	0	0	2	1288	0	0.432757	low
TCGA.BA.5153	51	MALE		2	NX		2	1762	1	-0.278208	low
TCGA.BA.5555	54	MALE	4	3	2		2	520	0	0.556025	low
TCGA.BA.5558	65	MALE		TX	NX		1	1995	0	0.588511	low
TCGA.BA.5559	71	MALE		TX	NX		3	2083	1	0.0305311	low
TCGA.BA.6868	53	MALE		TX	NX		2	472	1	1.35504	high
TCGA.BA.6869	62	MALE	3	3	0		2	644	0	0.249042	low
TCGA.BA.6871	75	MALE		TX	NX		2	108	1	0.915973	high
TCGA.BA.6872	47	MALE		TX	NX		2	384	1	0.959982	high
TCGA.BA.6873	28	MALE	4	4	2		2	122	0	1.00763	high
TCGA.BA.7269	61	MALE	3	2	1		1	1273	0	0.615808	low
TCGA.BA.A4IF	59	MALE		TX	NX	MX	2	895	0	0.687097	high
TCGA.BA.A4IG	77	MALE		1	NX	MX	3	855	0	0.317607	low
TCGA.BA.A4IH	57	MALE		2	1	0	3	622	0	0.631491	low
TCGA.BA.A4II	46	MALE	2	2	0	0	1	918	0	0.289428	low
TCGA.BA.A6D8	59	MALE	4	4	2	0	2	850	0	0.63579	low
TCGA.BA.A6DD	44	MALE	4	4	2	0	2	173	1	0.505747	low
TCGA.BA.A6DG	49	MALE		TX	NX	MX	2	69	1	1.44937	high
TCGA.BA.A6DI	62	MALE		TX	NX	0	2	336	1	0.601793	low
TCGA.BA.A6DJ	62	MALE	4	4	2	0	2	407	1	0.883	high
TCGA.BA.A6DL	59	MALE		0	0	0	2	623	0	0.548732	low
TCGA.BA.A8YP	50	MALE	4	4	3	0	2	499	0	0.654312	low
TCGA.BB.4217	68	MALE	4	4	2	0	3	187	0	0.639671	low
TCGA.BB.4223	48	MALE	4	2	2	0	3	3221	0	0.0470867	low
TCGA.BB.4224	52	MALE	4	2	2		2	278	0	0.725999	high
TCGA.BB.4225	73	MALE		TX	NX		3	146	0	-0.0833679	low
TCGA.BB.4227	66	MALE	4	4	2		2	134	0	1.01673	high
TCGA.BB.4228	50	MALE	3	3	NX		GX	559	0	0.268002	low
TCGA.BB.8601	84	MALE	3	3	1	MX	2	624	0	0.996148	high
TCGA.BB.A5HU	47	MALE	4	4	2	0	2	782	0	1.03276	high
TCGA.BB.A5HY	64	MALE	4	3	2	0	3	321	1	1.16824	high
TCGA.BB.A5HZ	65	MALE	4	4	1	0	2	827	0	-0.178978	low
TCGA.BB.A6UM	52	MALE	3	1	2	MX	GX	393	0	0.626841	low
TCGA.CN.4723	67	MALE	4	4	0		2	1699	0	0.911762	high
TCGA.CN.4725	60	MALE	2	2	0		2	1157	0	0.689309	high
TCGA.CN.4726	68	MALE	4	3	2		2	142	1	0.693531	high
TCGA.CN.4727	56	MALE	4	4	0		2	1560	0	0.729447	high
TCGA.CN.4728	56	MALE	4	3	2		2	1724	0	0.779657	high
TCGA.CN.4729	73	MALE	3	2	1		2	392	0	0.538627	low
TCGA.CN.4730	62	MALE	4	4	1		2	817	0	0.748532	high
TCGA.CN.4733	61	MALE	3	1	1		3	1586	0	0.599804	low
TCGA.CN.4734	70	MALE	2	2	0		2	1690	0	0.672112	high
TCGA.CN.4735	52	MALE	4	3	2		3	1737	0	0.613045	low
TCGA.CN.4737	19	MALE	4	2	2		2	625	0	0.223374	low
TCGA.CN.4738	53	MALE	4	4	0	0	2	436	1	0.65599	low
TCGA.CN.4739	71	MALE	4	4	0	0	2	1394	1	0.524797	low
TCGA.CN.4741	75	MALE	4	4	0	0	2	2239	0	0.0780795	low
TCGA.CN.5355	64	MALE	4	4	0		2	1278	0	0.533695	low
TCGA.CN.5356	56	MALE	3	3	0		2	1409	0	0.568435	low
TCGA.CN.5358	60	MALE	2	2	0		2	261	1	0.513223	low
TCGA.CN.5359	59	MALE	4	4	2	0	2	377	1	0.688458	high
TCGA.CN.5360	68	MALE	4	4	0	0	2	2169	0	0.290669	low
TCGA.CN.5361	80	MALE	4	4	2	0	2	2120	1	1.17579	high
TCGA.CN.5363	48	MALE	4	4	3	0	3	253	1	1.42156	high
TCGA.CN.5364	55	MALE	4	4	2	0	2	493	1	0.500132	low
TCGA.CN.5365	38	MALE	4	2	3		2	351	1	0.735438	high
TCGA.CN.5366	51	MALE	4	4	2	0	2	360	1	1.18924	high
TCGA.CN.5370	78	MALE	3	3	1	0	3	259	1	0.919762	high
TCGA.CN.6010	53	MALE	4	4	2		2	1523	0	0.611144	low
TCGA.CN.6011	57	MALE	4	4	0		3	933	0	0.793773	high
TCGA.CN.6012	66	MALE	4	3	2		2	1460	0	0.543196	low
TCGA.CN.6013	56	MALE	4	4	2		3	727	1	0.68228	high
TCGA.CN.6016	64	MALE	4	4	1		2	1443	0	0.729273	high
TCGA.CN.6017	55	MALE	4	3	2		2	853	1	0.46641	low
TCGA.CN.6019	61	MALE	4	4	0		2	1038	0	0.419389	low
TCGA.CN.6020	58	MALE	3	2	1		2	205	1	0.590628	low
TCGA.CN.6022	49	MALE	4	4	1	0	3	281	1	1.22553	high
TCGA.CN.6023	73	MALE	4	3	2	0	GX	1584	0	0.439068	low
TCGA.CN.6024	66	MALE	4	4	2	0	2	337	1	1.04042	high
TCGA.CN.6988	47	MALE	4	4	2		3	318	0	-0.0185833	low
TCGA.CN.6989	64	MALE	4	3	2		2	980	1	0.79633	high
TCGA.CN.6992	61	MALE	4	3	2		2	1066	0	0.676438	high
TCGA.CN.6994	67	MALE	4	4	0		2	1183	0	0.740608	high
TCGA.CN.6995	78	MALE	4	4	0		2	112	1	1.27753	high
TCGA.CN.6997	66	MALE	4	3	2		3	988	1	1.00028	high
TCGA.CN.6998	53	MALE	4	3	2		2	357	1	0.724959	high
TCGA.CN.A497	63	MALE	3	1	1	MX	2	1065	0	0.690023	high
TCGA.CN.A49A	60	MALE	4	4	0	MX	2	526	1	0.793772	high
TCGA.CN.A49B	71	MALE	3	3	1	MX	3	904	0	0.721719	high
TCGA.CN.A49C	67	MALE		TX	NX	MX	GX	645	0	0.177676	low
TCGA.CN.A63T	60	MALE	4	3	2	MX	3	225	0	0.663189	low
TCGA.CN.A63U	50	MALE	4	3	2	MX	3	964	0	0.313138	low
TCGA.CN.A63V	59	MALE	4	4	0	MX	2	679	0	0.790418	high
TCGA.CN.A641	47	MALE	4	4	2	MX	2	367	0	-2.46123	low
TCGA.CN.A642	57	MALE	4	4	3	0	3	82	1	0.910319	high
TCGA.CN.A6UY	57	MALE	4	3	2	MX	2	713	0	0.0344484	low
TCGA.CN.A6V3	61	MALE	4	3	2	0	3	742	0	0.607301	low
TCGA.CN.A6V6	59	MALE	4	2	2	MX	GX	635	0	0.23618	low
TCGA.CN.A6V7	40	MALE	4	2	2	MX	GX	594	0	0.612459	low
TCGA.CQ.5323	82	MALE	1	1	0		2	1466	0	-0.370815	low
TCGA.CQ.5324	59	MALE	3	3	0		2	1593	0	0.750258	high
TCGA.CQ.5325	65	MALE	1	1	0		2	654	1	0.568456	low
TCGA.CQ.5326	67	MALE	4	4	2		3	89	1	0.910187	high
TCGA.CQ.5332	87	MALE	3	3	0		2	317	1	0.589691	low
TCGA.CQ.5333	74	MALE	2	2	0		3	341	1	0.643043	low
TCGA.CQ.5334	87	MALE	4	3	2		2	129	1	0.772243	high
TCGA.CQ.6220	69	MALE	3	3	0		2	985	1	0.809301	high
TCGA.CQ.6221	79	MALE		2	NX		3	1000	0	0.50476	low
TCGA.CQ.6222	63	MALE	4	2	2		2	2016	0	0.532846	low
TCGA.CQ.6223	69	MALE	2	2	0		2	1428	0	0.247191	low
TCGA.CQ.6224	52	MALE	4	2	2		3	1721	0	1.26515	high
TCGA.CQ.6225	65	MALE	3	3	0		2	403	1	0.550065	low
TCGA.CQ.6227	77	MALE	4	3	2		2	129	1	1.20911	high
TCGA.CQ.6229	61	MALE	2	2	0		2	1179	0	0.714989	high
TCGA.CQ.7065	40	MALE	2	2	0		2	1628	0	0.415973	low
TCGA.CQ.7072	51	MALE	2	2	0	0	3	2359	0	1.16924	high
TCGA.CQ.A4C6	63	MALE	2	2	0	0	2	1353	0	0.930613	high
TCGA.CQ.A4C7	88	MALE	3	3	1	0	3	353	1	0.975337	high
TCGA.CQ.A4C9	56	MALE	3	2	1	0	2	707	0	0.185572	low
TCGA.CQ.A4CB	59	MALE	3	1	1	0	2	893	0	1.00735	high
TCGA.CQ.A4CD	69	MALE	4	4	0	0	3	1022	0	1.08526	high
TCGA.CQ.A4CH	58	MALE	2	2	0	0	2	379	1	1.226	high
TCGA.CQ.A4CI	73	MALE	3	2	1	0	3	950	0	1.03704	high
TCGA.CR.5243	51	MALE		TX	NX		3	2562	0	0.088648	low
TCGA.CR.5247	48	MALE		TX	NX		2	358	0	1.33758	high
TCGA.CR.5248	53	MALE		TX	NX		3	1663	0	-0.729996	low
TCGA.CR.5250	71	MALE		TX	NX		3	799	0	-0.610088	low
TCGA.CR.6467	59	MALE	3	2	1	0	3	1777	0	-0.0974822	low
TCGA.CR.6470	38	MALE	2	2	0	0	2	1521	0	0.431075	low
TCGA.CR.6471	58	MALE	4	4	1	0	2	1202	1	0.499404	low
TCGA.CR.6472	59	MALE					3	1050	0	0.279353	low
TCGA.CR.6473	68	MALE					3	1125	0	0.657519	low
TCGA.CR.6474	51	MALE	4	2	2	0	2	564	1	1.12972	high
TCGA.CR.6480	53	MALE					2	362	0	0.381775	low
TCGA.CR.6481	47	MALE					2	311	0	0.648592	low
TCGA.CR.6482	62	MALE					3	345	0	0.414004	low
TCGA.CR.6487	50	MALE	1	1	0	0	3	234	0	0.171004	low
TCGA.CR.6491	60	MALE	4	4	2	0	2	693	0	0.778474	high
TCGA.CR.6492	78	MALE	3	2	1	0	3	479	0	0.514766	low
TCGA.CR.6493	69	MALE	4	3	2		2	282	1	0.83398	high
TCGA.CR.7364	66	MALE	3	3	0	0	2	1435	0	0.516488	low
TCGA.CR.7365	60	MALE	4	4	0	0	2	1191	0	0.934336	high
TCGA.CR.7367	52	MALE	4	4	1	0	1	1440	0	0.835587	high
TCGA.CR.7368	54	MALE	4	4	1	0	2	1245	0	0.329545	low
TCGA.CR.7369	59	MALE	4	4	2	0	2	1090	1	0.246391	low
TCGA.CR.7372	45	MALE	1	1	0	0	1	759	0	0.44358	low
TCGA.CR.7373	66	MALE	4	4	1	0	2	889	0	0.676921	high
TCGA.CR.7376	83	MALE	3	2	1	0	2	972	0	0.650649	low
TCGA.CR.7377	58	MALE	4	4	2	0	3	279	1	0.559642	low
TCGA.CR.7380	58	MALE	4	4	0		2	606	1	0.800385	high
TCGA.CR.7382	49	MALE	4	2	2	0	2	796	0	0.866701	high
TCGA.CR.7385	42	MALE		1	NX	0	2	997	0	-0.042882	low
TCGA.CR.7386	69	MALE	4	4	2	0	1	1430	0	0.694533	high
TCGA.CR.7389	55	MALE		TX	NX		2	392	0	0.346848	low
TCGA.CR.7390	67	MALE	4	4	0	0	2	1508	0	0.812662	high
TCGA.CR.7393	26	MALE	3	1	1	0	2	993	0	0.25249	low
TCGA.CR.7394	70	MALE	4	4	0	0	2	1346	0	0.60187	low
TCGA.CR.7397	44	MALE	4	3	2	0	2	754	0	0.719393	high
TCGA.CR.7401	64	MALE	1	1	0	0	2	1077	0	0.521025	low
TCGA.CR.7402	68	MALE		TX	NX		2	911	0	0.501969	low
TCGA.CR.7404	53	MALE		TX	NX		2	1472	0	0.231718	low
TCGA.CV.5430	61	MALE	4	4	2		3	4241	0	0.24428	low
TCGA.CV.5431	73	MALE	4	3	2		3	522	1	0.778622	high
TCGA.CV.5432	68	MALE	3	3	0		3	3930	0	0.200058	low
TCGA.CV.5434	60	MALE	4	4	2		2	3314	1	0.710142	high
TCGA.CV.5435	57	MALE	4	4	2		3	2319	1	0.820517	high
TCGA.CV.5436	65	MALE	4	3	2		2	584	1	0.914076	high
TCGA.CV.5439	62	MALE	4	3	2		2	546	1	0.774834	high
TCGA.CV.5440	52	MALE	4	4	2		3	3270	0	0.737955	high
TCGA.CV.5441	58	MALE	4	4	2		3	2886	0	0.338972	low
TCGA.CV.5443	63	MALE	3	3	0		3	2784	0	0.416623	low
TCGA.CV.5444	64	MALE	4	4	1		3	2437	0	0.692236	high
TCGA.CV.5970	59	MALE	4	4	2		2	406	1	0.266772	low
TCGA.CV.5971	60	MALE	4	4	2		2	701	0	0.544697	low
TCGA.CV.5976	50	MALE	4	4	2		2	1478	0	0.571652	low
TCGA.CV.5977	66	MALE	4	3	2		2	1840	0	0.587953	low
TCGA.CV.5979	26	MALE	4	2	2		2	1315	0	1.0296	high
TCGA.CV.6433	57	MALE	2	2	0		3	641	0	0.182158	low
TCGA.CV.6436	62	MALE	4	4	0		1	1899	0	0.541702	low
TCGA.CV.6441	60	MALE	3	3	0		3	292	1	0.733232	high
TCGA.CV.6933	53	MALE	3	3	1		2	2741	1	0.0641326	low
TCGA.CV.6935	67	MALE	4	3	2		3	295	1	0.6975	high
TCGA.CV.6936	68	MALE	4	4	2		2	166	1	0.516973	low
TCGA.CV.6937	71	MALE	2	2	0		2	624	1	0.692971	high
TCGA.CV.6938	87	MALE	2	2	NX		1	144	1	0.766742	high
TCGA.CV.6939	60	MALE	4	4	2		3	666	1	0.326725	low
TCGA.CV.6941	51	MALE	3	3	0		2	342	1	0.40357	low
TCGA.CV.6943	74	MALE	3	3	NX		2	602	1	0.453131	low
TCGA.CV.6945	41	MALE	4	4	2		2	366	1	1.29916	high
TCGA.CV.6950	64	MALE	4	3	2		2	459	1	0.972468	high
TCGA.CV.6951	57	MALE	4	4	2		2	915	1	0.624454	low
TCGA.CV.6954	59	MALE	4	4	NX		2	2002	1	0.280193	low
TCGA.CV.6956	67	MALE	3	3	1		2	217	1	1.22276	high
TCGA.CV.6959	48	MALE	3	3	0		2	256	1	0.830426	high
TCGA.CV.6960	49	MALE	3	3	0		3	862	1	0.987725	high
TCGA.CV.6961	61	MALE	2	2	0		3	76	1	0.819449	high
TCGA.CV.6962	65	MALE	4	4	NX		2	126	1	0.745795	high
TCGA.CV.7089	74	MALE	4	4	2		2	1972	1	0.754234	high
TCGA.CV.7090	39	MALE	2	2	NX		2	5252	0	0.783139	high
TCGA.CV.7091	54	MALE	1	1	0		3	3381	0	0.669728	high
TCGA.CV.7097	53	MALE	2	2	NX		3	385	1	0.938461	high
TCGA.CV.7100	66	MALE	3	2	1		3	274	1	1.59181	high
TCGA.CV.7101	80	MALE	2	2	NX		2	160	1	0.502528	low
TCGA.CV.7103	49	MALE	4	2	2		2	1591	1	0.740193	high
TCGA.CV.7180	34	MALE	2	2	NX		2	327	1	0.609842	low
TCGA.CV.7183	53	MALE	2	2	0		1	3981	0	0.555427	low
TCGA.CV.7235	67	MALE	2	2	0		3	2347	0	0.837046	high
TCGA.CV.7245	62	MALE	4	4	0		2	797	0	0.329874	low
TCGA.CV.7247	55	MALE	3	3	0		2	577	1	0.463582	low
TCGA.CV.7250	64	MALE	4	4	0		1	2900	1	0.695196	high
TCGA.CV.7253	58	MALE	4	4	0		2	361	1	1.10956	high
TCGA.CV.7254	55	MALE	2	2	NX		3	1459	1	0.47775	low
TCGA.CV.7261	57	MALE	4	4	0		2	1512	0	0.392685	low
TCGA.CV.7263	64	MALE	2	2	NX		1	560	1	0.399474	low
TCGA.CV.7406	49	MALE	2	2	0		GX	1748	1	0.547435	low
TCGA.CV.7410	61	MALE	3	2	1		GX	6417	1	0.68197	high
TCGA.CV.7414	78	MALE	4	4	2		2	14	1	0.547785	low
TCGA.CV.7415	60	MALE	4	4	2		2	695	1	1.08076	high
TCGA.CV.7418	62	MALE	4	4	2		2	789	1	0.592607	low
TCGA.CV.7421	76	MALE	4	4	0		2	2	1	1.0084	high
TCGA.CV.7423	65	MALE	2	2	NX		1	3059	1	0.676745	high
TCGA.CV.7424	67	MALE	4	3	2		2	453	1	0.847821	high
TCGA.CV.7428	47	MALE	4	4	2		2	1671	1	0.637251	low
TCGA.CV.7429	55	MALE	4	4	2		3	107	1	0.855131	high
TCGA.CV.7430	56	MALE	4	4	0		2	495	1	0.370012	low
TCGA.CV.7432	79	MALE	2	2	0		1	2570	1	0.526723	low
TCGA.CV.7433	49	MALE	4	4	2		3	601	1	0.950808	high
TCGA.CV.7434	64	MALE	4	4	1		2	218	1	0.687952	high
TCGA.CV.7437	77	MALE	2	2	NX		GX	506	1	1.30817	high
TCGA.CV.7440	38	MALE	2	2	NX		GX	675	1	1.12626	high
TCGA.CV.7446	66	MALE	4	2	2		2	1093	1	0.548433	low
TCGA.CV.A45O	57	MALE					2	851	0	0.537747	low
TCGA.CV.A45R	46	MALE	3	2	1	0	1	5480	0	0.376637	low
TCGA.CV.A45U	59	MALE	4	4	2	0	1	1079	1	0.870237	high
TCGA.CV.A45W	75	MALE	2	2	0	0	2	1398	1	0.391343	low
TCGA.CV.A45X	47	MALE	4	2	2	0	2	198	1	0.432995	low
TCGA.CV.A45Y	61	MALE	4	4	0	0	3	2703	1	0.775936	high
TCGA.CV.A45Z	75	MALE		1	0	0	3	1466	1	0.530971	low
TCGA.CV.A460	72	MALE		1	2	0	3	1838	1	0.155823	low
TCGA.CV.A461	65	MALE					2	2064	1	0.405592	low
TCGA.CV.A464	48	MALE	3	3	0	0	2	1722	0	0.836954	high
TCGA.CV.A465	24	MALE	3	3	0	0	1	215	1	0.602448	low
TCGA.CV.A468	42	MALE	4	4	2	0	2	464	1	0.511873	low
TCGA.CV.A6JE	78	MALE					2	1075	0	0.554852	low
TCGA.CV.A6JM	85	MALE					2	194	1	0.512981	low
TCGA.CV.A6JN	53	MALE					1	906	0	0.515516	low
TCGA.CV.A6JO	69	MALE	4	3	2	0	2	197	1	0.846695	high
TCGA.CV.A6JT	65	MALE	2	2	0	0	2	852	0	1.04389	high
TCGA.CV.A6JY	69	MALE	4	4	0	0	1	646	0	-0.201539	low
TCGA.CV.A6JZ	68	MALE	2	2	0	0	2	714	0	0.620626	low
TCGA.CV.A6K0	58	MALE	1	1	0	0	3	606	0	0.267325	low
TCGA.CV.A6K1	65	MALE	4	4	0	0	2	685	0	0.379477	low
TCGA.CV.A6K2	79	MALE	4	4	0	0	1	317	1	0.672416	high
TCGA.CX.7082	82	MALE	4	2	2		2	11	1	0.68437	high
TCGA.CX.7086	53	MALE	3	3	1		2	573	0	0.251503	low
TCGA.CX.7219	47	MALE	4	4	2		2	1045	0	0.582923	low
TCGA.CX.A4AQ	56	MALE	4	2	2	0	3	1555	0	0.821402	high
TCGA.D6.6516	69	MALE	1	1	0		2	773	0	0.577268	low
TCGA.D6.6517	59	MALE	3	3	0		2	292	0	1.02551	high
TCGA.D6.6823	50	MALE	2	2	0		2	701	0	0.610163	low
TCGA.D6.6824	61	MALE	4	4	0		2	77	0	0.8032	high
TCGA.D6.6825	73	MALE	1	1	0		2	491	0	0.580951	low
TCGA.D6.8568	62	MALE	2	2	0	0	2	759	0	0.68392	high
TCGA.D6.8569	52	MALE	2	2	0	0	2	770	0	0.881662	high
TCGA.D6.A4Z9	59	MALE	4	2	2	0	2	539	0	0.603853	low
TCGA.D6.A4ZB	61	MALE	3	3	0	0	2	376	0	0.724716	high
TCGA.D6.A6EK	67	MALE	3	2	1	0	1	875	0	0.572856	low
TCGA.D6.A6EN	71	MALE	3	2	1	0	3	687	0	0.614368	low
TCGA.D6.A6EO	44	MALE	4	4	0	0	2	759	0	0.000477854	low
TCGA.D6.A6EP	62	MALE	3	3	0	0	3	424	0	0.42724	low
TCGA.D6.A6EQ	57	MALE	4	4	1	0	3	368	0	0.581271	low
TCGA.D6.A6ES	50	MALE	4	4	0	0	2	389	0	0.381839	low
TCGA.D6.A74Q	67	MALE	4	4	0	0	3	710	0	0.370639	low
TCGA.DQ.5629	64	MALE		TX	NX		2	941	1	1.07783	high
TCGA.DQ.5630	73	MALE		TX	NX		2	1030	0	0.94117	high
TCGA.DQ.5631	52	MALE		TX	NX		3	548	1	0.890603	high
TCGA.DQ.7588	66	MALE		TX	NX		3	427	1	0.766932	high
TCGA.DQ.7591	62	MALE		TX	NX		4	622	0	-0.0359261	low
TCGA.DQ.7592	57	MALE		TX	NX		2	1143	0	1.02432	high
TCGA.F7.7848	47	MALE	4	4	1	0	2	1131	0	0.308018	low
TCGA.F7.8298	58	MALE	1	1	0	0	1	995	0	1.68142	high
TCGA.F7.8489	48	MALE	2	2	0	0	1	658	0	0.610346	low
TCGA.F7.A50G	66	MALE	3	3	1	0	1	616	0	0.696823	high
TCGA.F7.A50I	72	MALE	4	4	0	0	2	92	0	1.11627	high
TCGA.F7.A61S	62	MALE	3	3	0	0	1	576	0	0.963816	high
TCGA.F7.A61V	54	MALE	2	2	0	0	1	759	0	0.728405	high
TCGA.F7.A61W	51	MALE	4	2	2	0	2	14	0	1.00495	high
TCGA.F7.A620	47	MALE	3	3	1	0	1	543	0	0.92492	high
TCGA.F7.A622	75	MALE	3	3	NX	0	1	359	1	0.623655	low
TCGA.F7.A623	70	MALE	4	1	2	0	1	616	0	-0.167041	low
TCGA.F7.A624	73	MALE	2	2	NX	0	3	378	0	0.919436	high
TCGA.H7.8501	54	MALE	4	4	1	0	GX	461	0	1.11015	high
TCGA.H7.8502	50	MALE	4	4	2	0	2	458	0	0.814605	high
TCGA.H7.A76A	57	MALE		TX	2	MX	2	637	0	0.365465	low
TCGA.HD.7229	60	MALE	4	4	0		3	1027	0	1.2501	high
TCGA.HD.7753	62	MALE	1	1	0		2	866	0	0.807452	high
TCGA.HD.7754	69	MALE	4	2	2		1	783	0	0.486645	low
TCGA.HD.7831	74	MALE	4	2	2		2	667	0	1.21674	high
TCGA.HD.7832	52	MALE	4	4	0		2	836	0	0.696187	high
TCGA.HD.8224	63	MALE	4	3	2	0	3	446	1	-0.186514	low
TCGA.HD.8314	58	MALE	3	1	1		4	670	0	0.168466	low
TCGA.HD.A633	74	MALE	4	4	0	MX	2	421	0	1.26976	high
TCGA.HD.A634	56	MALE	4	3	2	MX	3	130	1	0.744116	high
TCGA.HD.A6I0	56	MALE	4	4	1	MX	1	210	0	0.453926	low
TCGA.HL.7533	65	MALE					3	1057	0	0.63176	low
TCGA.IQ.7630	49	MALE	2	2	0	0	3	485	0	0.681798	high
TCGA.IQ.A61G	57	MALE	4	4	2	MX	2	360	0	0.784243	high
TCGA.IQ.A61H	76	MALE	2	2	0	MX	2	1138	0	1.24871	high
TCGA.IQ.A61I	63	MALE	4	1	2	0	3	2	1	-0.343312	low
TCGA.IQ.A61J	54	MALE	4	2	2	0	1	1021	0	0.391894	low
TCGA.IQ.A61O	43	MALE	4	2	2	MX	GX	421	1	1.20333	high
TCGA.IQ.A6SH	55	MALE	3	2	1	0	1	471	0	0.717866	high
TCGA.KU.A6H8	41	MALE	4	2	2	0	3	327	1	0.289339	low
TCGA.MT.A51X	30	MALE	4	1	2	0	1	242	0	0.69553	high
TCGA.MT.A67D	55	MALE	2	2	0	0	2	56	0	0.355206	low
TCGA.MT.A7BN	74	MALE	4				3	469	0	2.06527	high
TCGA.MZ.A5BI	53	MALE						217	1	0.335267	low
TCGA.MZ.A6I9	68	MALE					2	489	1	0.266196	low
TCGA.MZ.A7D7	51	MALE	4	3	2	MX		547	0	1.07264	high
TCGA.P3.A5Q5	54	MALE	4	2	2	MX	3	910	0	-0.0807417	low
TCGA.P3.A5Q6	49	MALE	4	4	2	MX	3	480	1	0.879886	high
TCGA.P3.A5QA	41	MALE	1	1	NX	MX	3	2182	0	1.52002	high
TCGA.P3.A5QE	49	MALE	3	2	1	MX	2	1559	0	0.0096367	low
TCGA.P3.A5QF	49	MALE	4	4	2	MX	2	330	1	0.365848	low
TCGA.P3.A6SW	50	MALE	4	3	3	MX	3	1120	0	0.112305	low
TCGA.P3.A6SX	67	MALE	3	2	1	MX	2	1430	1	1.08515	high
TCGA.P3.A6T2	45	MALE	4	3	2	MX	2	2298	0	0.85927	high
TCGA.P3.A6T3	49	MALE	4	3	2	MX	2	577	1	1.0798	high
TCGA.P3.A6T4	54	MALE	4	4	1	MX	2	62	1	0.710583	high
TCGA.P3.A6T6	53	MALE	4	4	NX	MX	3	395	1	-0.348426	low
TCGA.P3.A6T7	55	MALE	4	3	2	MX	2	487	1	0.825455	high
TCGA.P3.A6T8	54	MALE	4	4	2	MX	3	400	0	0.908415	high
TCGA.QK.A652	60	MALE	3	1	1	MX	2	645	0	0.861601	high
TCGA.QK.A6IF	61	MALE					GX	704	0	0.305358	low
TCGA.QK.A6IG	69	MALE	3	2	1	0	2	222	1	0.813681	high
TCGA.QK.A6II	52	MALE	4	4	2	0	2	284	1	0.696547	high
TCGA.QK.A6IJ	71	MALE	3	2	1	0	3	387	0	0.306255	low
TCGA.QK.A6V9	56	MALE	2	2	NX	0	2	833	0	-0.0913245	low
TCGA.QK.A6VB	66	MALE	4	4	0	0	2	641	0	0.563908	low
TCGA.QK.A8Z7	59	MALE	4	4	2	0		392	0	0.702997	high
TCGA.QK.A8Z9	56	MALE	4	4	2	0	2	449	1	0.99471	high
TCGA.QK.A8ZA	60	MALE		2	2	MX	2	371	1	0.343583	low
TCGA.QK.A8ZB	68	MALE	4	4	0	0	2	542	0	0.665319	low
TCGA.QK.AA3J	69	MALE	1	1	0	0	3	466	0	0.115766	low
TCGA.QK.AA3K	60	MALE	4	3	2	MX	2	253	0	0.838313	high
TCGA.RS.A6TP	58	MALE	2	2	0	0	3	516	0	0.0310316	low
TCGA.T2.A6WZ	53	MALE		3	2		2	484	1	0.450434	low
TCGA.T2.A6X0	49	MALE		TX			2	216	0	0.599497	low
TCGA.T2.A6X2	82	MALE	3	3	0	MX	1	987	0	0.676207	high
TCGA.T3.A92M	52	MALE	4	4	2	MX	2	417	0	0.914646	high
TCGA.T3.A92N	79	MALE	4	2	2	MX	3	95	1	1.88314	high
TCGA.TN.A7HI	56	MALE	4	2	2	0	3	412	0	0.573444	low
TCGA.TN.A7HJ	51	MALE	4	4	2	0	2	403	0	0.530507	low
TCGA.TN.A7HL	59	MALE	4	3	2	0	2	619	0	-0.534073	low
TCGA.UF.A718	62	MALE	4	4	0	0	2	1971	0	0.944508	high
TCGA.UF.A719	54	MALE	2	2	0	0	1	1663	0	-0.10156	low
TCGA.UF.A71A	67	MALE	4	4	2	0	1	86	1	1.00862	high
TCGA.UF.A71B	50	MALE	4	4	0	0	2	1506	0	0.619931	low
TCGA.UF.A71E	63	MALE	4	4	0	0	3	1504	1	0.888656	high
TCGA.UF.A7J9	75	MALE	4	4	0	0	2	1358	0	0.69156	high
TCGA.UF.A7JC	42	MALE	4	3	2	0	1	546	1	0.558613	low
TCGA.UF.A7JD	71	MALE	4	4	2	0	3	739	1	1.11213	high
TCGA.UF.A7JF	80	MALE	4	4	2	0	2	1686	0	0.52865	low
TCGA.UF.A7JH	59	MALE	4	4	0	0	1	896	0	0.507604	low
TCGA.UF.A7JJ	68	MALE	4	4	0	0	1	549	0	0.578738	low
TCGA.UF.A7JK	59	MALE	4	4	2	0	2	424	1	1.13531	high
TCGA.UF.A7JS	59	MALE	4	4	2	0	2	680	1	0.301105	low
TCGA.UP.A6WW	58	MALE					2	518	0	0.591965	low
TCGA.WA.A7GZ	58	MALE		2	0		2	625	1	0.474364	low
TCGA.WA.A7H4	69	MALE	2	2	0		3	443	0	0.572129	low

## Sheet: F
BarCode	Age	Gender	Stage	Tstage	Nstage	Mstage	Grade	futime	fustat	8-gene-signature	order
TCGA.BA.4077	45	FEMALE	4	4	0	0	2	1134	1	1.05543	high
TCGA.BA.5556	58	FEMALE	2	2	0		3	725	0	0.619463	low
TCGA.BA.5557	41	FEMALE	3	1	1		2	623	0	0.794044	high
TCGA.BA.6870	60	FEMALE		TX	NX		2	451	1	0.773296	high
TCGA.BA.A6DA	41	FEMALE	4	4	2	0	2	351	0	0.597928	low
TCGA.BA.A6DB	24	FEMALE	1	1	0	0	1	216	0	0.428086	low
TCGA.BA.A6DE	70	FEMALE	2	2	0	0	2	440	0	0.0801672	low
TCGA.BB.8596	69	FEMALE	4	4	NX	MX	3	2161	0	1.02445	high
TCGA.BB.A6UO	61	FEMALE	4	4	2	MX	2	268	1	0.616191	low
TCGA.C9.A47Z	72	FEMALE	3	2	1	0	1	191	1	0.855261	high
TCGA.C9.A480	45	FEMALE	3	3	0	0	1	386	0	0.916138	high
TCGA.CN.4722	61	FEMALE	2	2	0		1	1483	0	0.543802	low
TCGA.CN.4731	63	FEMALE	4	4	2		3	998	1	1.64955	high
TCGA.CN.4736	70	FEMALE		1	NX		2	395	1	0.656674	low
TCGA.CN.4740	79	FEMALE	4	4	0	0	2	839	1	0.41405	low
TCGA.CN.4742	48	FEMALE	4	4	2	0	3	397	1	0.84561	high
TCGA.CN.5367	60	FEMALE	4	4	2	0	2	352	1	0.552684	low
TCGA.CN.5369	90	FEMALE	4	4	0	0	3	380	1	0.637077	low
TCGA.CN.5373	55	FEMALE	1	1	0		1	1584	0	0.652953	low
TCGA.CN.5374	56	FEMALE	4	2	2	0	3	1732	1	0.349044	low
TCGA.CN.6018	85	FEMALE	4	4	2		2	580	1	0.774776	high
TCGA.CN.6021	63	FEMALE		TX	NX		2	276	1	0.513696	low
TCGA.CN.6996	58	FEMALE	4	3	2		2	530	1	0.756628	high
TCGA.CN.A498	61	FEMALE	3	3	0	MX	1	773	1	1.01638	high
TCGA.CN.A499	60	FEMALE	2	2	0	MX	2	717	0	0.584014	low
TCGA.CN.A63W	48	FEMALE	4	4	2	MX	2	377	1	1.19012	high
TCGA.CQ.5327	61	FEMALE	4	3	2		2	1660	0	0.65171	low
TCGA.CQ.5329	46	FEMALE	2	2	0		2	2143	0	0.973809	high
TCGA.CQ.5330	69	FEMALE	4	3	2		3	1897	0	0.613965	low
TCGA.CQ.5331	73	FEMALE		2	NX		2	1399	0	0.556	low
TCGA.CQ.6218	52	FEMALE	4	3	2		2	1253	0	0.549817	low
TCGA.CQ.6219	50	FEMALE	4	3	2		2	479	1	0.739361	high
TCGA.CQ.6228	71	FEMALE	4	1	2		2	456	1	1.63391	high
TCGA.CQ.7063	59	FEMALE	1	1	NX	0	1	2133	0	0.641275	low
TCGA.CQ.7068	80	FEMALE	2	2	0		2	1309	0	0.892114	high
TCGA.CQ.7069	77	FEMALE	2	2	0	0	2	1274	0	1.31278	high
TCGA.CQ.7071	76	FEMALE	3	2	1	0	2	1311	0	0.907996	high
TCGA.CQ.A4CE	76	FEMALE	2	2	0	0	2	897	0	0.00456739	low
TCGA.CQ.A4CG	78	FEMALE	3	3	0	0	2	430	1	1.11777	high
TCGA.CR.5249	35	FEMALE	2	2	0	0	GX	1152	0	0.380409	low
TCGA.CR.6477	56	FEMALE					2	514	0	0.894926	high
TCGA.CR.6478	66	FEMALE					3	183	1	0.78016	high
TCGA.CR.6484	67	FEMALE	4	4	2	0	2	354	0	0.0203629	low
TCGA.CR.6488	68	FEMALE	2	2	0		2	379	0	0.558356	low
TCGA.CR.7370	72	FEMALE		TX	NX		2	105	0	0.6559	low
TCGA.CR.7371	45	FEMALE	3	3	1	0	2	94	1	0.737597	high
TCGA.CR.7374	67	FEMALE		TX	NX		2	30	0	0.396178	low
TCGA.CR.7379	78	FEMALE	4	4	2	0	2	1036	0	0.645187	low
TCGA.CR.7383	79	FEMALE	1	1	0	0	2	521	1	0.590892	low
TCGA.CR.7388	70	FEMALE		TX	NX		2	823	1	0.508194	low
TCGA.CR.7391	36	FEMALE	1	1	0	0	1	913	0	0.465303	low
TCGA.CR.7392	67	FEMALE	4	3	2	0	1	1425	0	0.644973	low
TCGA.CR.7395	80	FEMALE	2	2	0	0	2	930	0	0.609515	low
TCGA.CR.7398	53	FEMALE	2	2	0		2	156	0	0.566483	low
TCGA.CR.7399	60	FEMALE	4	3	2	0	3	181	0	1.06359	high
TCGA.CV.5442	76	FEMALE	4	4	2		3	2327	0	0.25493	low
TCGA.CV.5966	63	FEMALE	4	4	1		3	545	1	0.956645	high
TCGA.CV.5973	62	FEMALE	3	3	1		3	2641	0	0.708858	high
TCGA.CV.5978	53	FEMALE	4	4	3		2	215	1	0.837877	high
TCGA.CV.6003	50	FEMALE	3	2	1		2	1665	0	0.981945	high
TCGA.CV.6934	66	FEMALE	4	3	2		2	65	1	0.795281	high
TCGA.CV.6940	80	FEMALE	3	2	1		2	804	1	0.657138	low
TCGA.CV.6942	73	FEMALE	2	2	NX		3	4282	0	0.548322	low
TCGA.CV.6948	79	FEMALE	4	4	3		2	1289	1	0.823926	high
TCGA.CV.6952	65	FEMALE	4	3	2		1	185	1	0.80783	high
TCGA.CV.6953	80	FEMALE	3	3	0		1	1641	1	1.0173	high
TCGA.CV.6955	74	FEMALE	2	2	NX		3	334	1	0.579683	low
TCGA.CV.7095	87	FEMALE	2	2	NX		2	572	1	0.869105	high
TCGA.CV.7099	85	FEMALE	2	2	NX		2	243	1	0.618961	low
TCGA.CV.7102	76	FEMALE	4	3	2		3	56	1	0.726479	high
TCGA.CV.7104	61	FEMALE	4	2	2		2	393	1	0.70517	high
TCGA.CV.7177	82	FEMALE	2	2	NX		2	663	1	0.770369	high
TCGA.CV.7178	64	FEMALE	4	4	2		3	2166	1	0.782601	high
TCGA.CV.7236	77	FEMALE	4	3	2		3	144	1	1.05421	high
TCGA.CV.7238	69	FEMALE	2	2	0		2	2727	0	0.823488	high
TCGA.CV.7242	60	FEMALE	2	2	0		2	1095	0	0.18616	low
TCGA.CV.7248	63	FEMALE	4	4	2		2	521	1	0.399463	low
TCGA.CV.7252	62	FEMALE	4	4	0		2	151	1	0.8508	high
TCGA.CV.7255	32	FEMALE	4	4	0		2	64	1	0.960493	high
TCGA.CV.7407	67	FEMALE	2	2	NX		2	1081	1	0.816646	high
TCGA.CV.7411	64	FEMALE	4	4	0		1	2717	1	0.737585	high
TCGA.CV.7413	74	FEMALE	2	2	0		2	294	1	1.17098	high
TCGA.CV.7416	29	FEMALE	4	4			GX	763	1	1.01668	high
TCGA.CV.7422	60	FEMALE	4	4	1		3	1037	1	0.76721	high
TCGA.CV.7425	77	FEMALE	3	3	NX		1	1718	1	0.860461	high
TCGA.CV.7427	73	FEMALE	2	2	NX		1	4760	1	0.725113	high
TCGA.CV.7435	57	FEMALE	4	3	2		2	4680	1	0.79574	high
TCGA.CV.7438	87	FEMALE	1	1	NX		3	194	1	0.827663	high
TCGA.CV.7568	48	FEMALE	4	4	NX		GX	927	1	1.0991	high
TCGA.CV.A45P	82	FEMALE	1	1	0	0	2	639	0	0.351202	low
TCGA.CV.A45Q	69	FEMALE					1	5152	1	0.509728	low
TCGA.CV.A45T	64	FEMALE		1	0	0	3	4856	1	0.515302	low
TCGA.CV.A45V	87	FEMALE	4	4	0	0	1	32	1	0.691306	high
TCGA.CV.A463	82	FEMALE	4	4	0	0	2	23	1	0.601244	low
TCGA.CV.A6JD	82	FEMALE					3	182	1	1.04157	high
TCGA.CV.A6JU	61	FEMALE	4	4	0	0	2	110	0	0.650259	low
TCGA.CX.7085	77	FEMALE	1	1	0		2	321	0	0.731492	high
TCGA.D6.6515	82	FEMALE	2	2	0		3	403	1	0.449563	low
TCGA.D6.6826	64	FEMALE	4	4	2		2	348	1	1.10476	high
TCGA.D6.6827	55	FEMALE	1	1	0		3	568	0	0.776393	high
TCGA.D6.A6EM	65	FEMALE	3	2	1	0	2	232	0	0.742365	high
TCGA.DQ.5624	43	FEMALE		TX	NX		2	1778	0	0.820733	high
TCGA.DQ.5625	52	FEMALE		TX	NX		2	1133	1	0.654913	low
TCGA.F7.A50J	67	FEMALE	3	3	0	0	2	947	0	0.530121	low
TCGA.H7.7774	75	FEMALE	4	4	0		2	407	0	0.724516	high
TCGA.H7.A6C4	35	FEMALE	4	2	2	0	2	414	1	0.777689	high
TCGA.HD.8634	51	FEMALE	1	1	0	MX	2	385	1	0.743334	high
TCGA.HD.8635	61	FEMALE	3	1	1	MX	2	695	0	0.709597	high
TCGA.HD.A4C1	41	FEMALE	4	4	2	MX	1	11	0	0.694833	high
TCGA.HD.A6HZ	79	FEMALE	3	2	1	MX	2	111	0	0.780397	high
TCGA.IQ.7631	60	FEMALE	2	2	0		1	1172	0	0.426176	low
TCGA.IQ.7632	68	FEMALE	4	4	0	0	1	441	0	0.295759	low
TCGA.IQ.A61E	55	FEMALE	3	3	0	MX	2	1147	0	1.06015	high
TCGA.IQ.A6SG	61	FEMALE	3	3	0	0	2	579	0	0.626967	low
TCGA.KU.A66S	69	FEMALE	3	1	1	MX	2	406	1	1.0065	high
TCGA.KU.A66T	53	FEMALE	4	4	0	MX	2	552	0	0.963438	high
TCGA.KU.A6H7	55	FEMALE	4	2	2	0	2	586	0	0.557194	low
TCGA.MT.A51W	52	FEMALE	1	1	0	0	2	437	0	0.524974	low
TCGA.MT.A67A	85	FEMALE	1	1	0	MX	2	914	0	0.594859	low
TCGA.MT.A67F	60	FEMALE	4	4	0	MX	2	384	0	1.02551	high
TCGA.P3.A6T0	47	FEMALE	4	4	0	MX	2	578	0	0.708229	high
TCGA.P3.A6T5	79	FEMALE	4	4	0	MX	2	882	1	0.557859	low
TCGA.QK.A64Z	79	FEMALE	4	4	NX	MX	1	641	1	0.78917	high
TCGA.QK.A6IH	65	FEMALE	4	4	2	0	2	653	0	0.541534	low
TCGA.QK.A6VC	62	FEMALE	4	4	1	0	2	600	0	0.528024	low
TCGA.QK.A8Z8	60	FEMALE	4	3	1	1	2	171	1	-0.199219	low
TCGA.RS.A6TO	82	FEMALE	4	4	2	0	2	387	1	0.856141	high
TCGA.T2.A6WX	73	FEMALE					1	209	1	0.958374	high
TCGA.UF.A71D	54	FEMALE	4	4	0	0	2	1461	0	0.46621	low
TCGA.UF.A7JA	66	FEMALE	4	4	1	0	2	2265	0	1.07726	high
TCGA.UF.A7JO	79	FEMALE	4	4	0	0	2	631	1	0.653035	low
TCGA.UF.A7JT	72	FEMALE	4	4	0	0	3	993	1	1.00336	high
TCGA.UF.A7JV	62	FEMALE	4	4	2	0	2	90	1	1.26131	high

## Sheet: S1+S2
BarCode	Age	Gender	Stage	Tstage	Nstage	Mstage	Grade	futime	fustat	8-gene-signature	order
TCGA.BA.5556	58	FEMALE	2	2	0		3	725	0	0.619463	low
TCGA.BA.A4II	46	MALE	2	2	0	0	1	918	0	0.289428	low
TCGA.BA.A6DB	24	FEMALE	1	1	0	0	1	216	0	0.428086	low
TCGA.BA.A6DE	70	FEMALE	2	2	0	0	2	440	0	0.0801672	low
TCGA.CN.4722	61	FEMALE	2	2	0		1	1483	0	0.543802	low
TCGA.CN.4725	60	MALE	2	2	0		2	1157	0	0.689309	high
TCGA.CN.4734	70	MALE	2	2	0		2	1690	0	0.672112	high
TCGA.CN.5358	60	MALE	2	2	0		2	261	1	0.513223	low
TCGA.CN.5373	55	FEMALE	1	1	0		1	1584	0	0.652953	low
TCGA.CN.A499	60	FEMALE	2	2	0	MX	2	717	0	0.584014	low
TCGA.CQ.5323	82	MALE	1	1	0		2	1466	0	-0.370815	low
TCGA.CQ.5325	65	MALE	1	1	0		2	654	1	0.568456	low
TCGA.CQ.5329	46	FEMALE	2	2	0		2	2143	0	0.973809	high
TCGA.CQ.5333	74	MALE	2	2	0		3	341	1	0.643043	low
TCGA.CQ.6223	69	MALE	2	2	0		2	1428	0	0.247191	low
TCGA.CQ.6229	61	MALE	2	2	0		2	1179	0	0.714989	high
TCGA.CQ.7063	59	FEMALE	1	1	NX	0	1	2133	0	0.641275	low
TCGA.CQ.7065	40	MALE	2	2	0		2	1628	0	0.415973	low
TCGA.CQ.7068	80	FEMALE	2	2	0		2	1309	0	0.892114	high
TCGA.CQ.7069	77	FEMALE	2	2	0	0	2	1274	0	1.31278	high
TCGA.CQ.7072	51	MALE	2	2	0	0	3	2359	0	1.16924	high
TCGA.CQ.A4C6	63	MALE	2	2	0	0	2	1353	0	0.930613	high
TCGA.CQ.A4CE	76	FEMALE	2	2	0	0	2	897	0	0.00456739	low
TCGA.CQ.A4CH	58	MALE	2	2	0	0	2	379	1	1.226	high
TCGA.CR.5249	35	FEMALE	2	2	0	0	GX	1152	0	0.380409	low
TCGA.CR.6470	38	MALE	2	2	0	0	2	1521	0	0.431075	low
TCGA.CR.6487	50	MALE	1	1	0	0	3	234	0	0.171004	low
TCGA.CR.6488	68	FEMALE	2	2	0		2	379	0	0.558356	low
TCGA.CR.7372	45	MALE	1	1	0	0	1	759	0	0.44358	low
TCGA.CR.7383	79	FEMALE	1	1	0	0	2	521	1	0.590892	low
TCGA.CR.7391	36	FEMALE	1	1	0	0	1	913	0	0.465303	low
TCGA.CR.7395	80	FEMALE	2	2	0	0	2	930	0	0.609515	low
TCGA.CR.7398	53	FEMALE	2	2	0		2	156	0	0.566483	low
TCGA.CR.7401	64	MALE	1	1	0	0	2	1077	0	0.521025	low
TCGA.CV.6433	57	MALE	2	2	0		3	641	0	0.182158	low
TCGA.CV.6937	71	MALE	2	2	0		2	624	1	0.692971	high
TCGA.CV.6938	87	MALE	2	2	NX		1	144	1	0.766742	high
TCGA.CV.6942	73	FEMALE	2	2	NX		3	4282	0	0.548322	low
TCGA.CV.6955	74	FEMALE	2	2	NX		3	334	1	0.579683	low
TCGA.CV.6961	61	MALE	2	2	0		3	76	1	0.819449	high
TCGA.CV.7090	39	MALE	2	2	NX		2	5252	0	0.783139	high
TCGA.CV.7091	54	MALE	1	1	0		3	3381	0	0.669728	high
TCGA.CV.7095	87	FEMALE	2	2	NX		2	572	1	0.869105	high
TCGA.CV.7097	53	MALE	2	2	NX		3	385	1	0.938461	high
TCGA.CV.7099	85	FEMALE	2	2	NX		2	243	1	0.618961	low
TCGA.CV.7101	80	MALE	2	2	NX		2	160	1	0.502528	low
TCGA.CV.7177	82	FEMALE	2	2	NX		2	663	1	0.770369	high
TCGA.CV.7180	34	MALE	2	2	NX		2	327	1	0.609842	low
TCGA.CV.7183	53	MALE	2	2	0		1	3981	0	0.555427	low
TCGA.CV.7235	67	MALE	2	2	0		3	2347	0	0.837046	high
TCGA.CV.7238	69	FEMALE	2	2	0		2	2727	0	0.823488	high
TCGA.CV.7242	60	FEMALE	2	2	0		2	1095	0	0.18616	low
TCGA.CV.7254	55	MALE	2	2	NX		3	1459	1	0.47775	low
TCGA.CV.7263	64	MALE	2	2	NX		1	560	1	0.399474	low
TCGA.CV.7406	49	MALE	2	2	0		GX	1748	1	0.547435	low
TCGA.CV.7407	67	FEMALE	2	2	NX		2	1081	1	0.816646	high
TCGA.CV.7413	74	FEMALE	2	2	0		2	294	1	1.17098	high
TCGA.CV.7423	65	MALE	2	2	NX		1	3059	1	0.676745	high
TCGA.CV.7427	73	FEMALE	2	2	NX		1	4760	1	0.725113	high
TCGA.CV.7432	79	MALE	2	2	0		1	2570	1	0.526723	low
TCGA.CV.7437	77	MALE	2	2	NX		GX	506	1	1.30817	high
TCGA.CV.7438	87	FEMALE	1	1	NX		3	194	1	0.827663	high
TCGA.CV.7440	38	MALE	2	2	NX		GX	675	1	1.12626	high
TCGA.CV.A45P	82	FEMALE	1	1	0	0	2	639	0	0.351202	low
TCGA.CV.A45W	75	MALE	2	2	0	0	2	1398	1	0.391343	low
TCGA.CV.A6JT	65	MALE	2	2	0	0	2	852	0	1.04389	high
TCGA.CV.A6JZ	68	MALE	2	2	0	0	2	714	0	0.620626	low
TCGA.CV.A6K0	58	MALE	1	1	0	0	3	606	0	0.267325	low
TCGA.CX.7085	77	FEMALE	1	1	0		2	321	0	0.731492	high
TCGA.D6.6515	82	FEMALE	2	2	0		3	403	1	0.449563	low
TCGA.D6.6516	69	MALE	1	1	0		2	773	0	0.577268	low
TCGA.D6.6823	50	MALE	2	2	0		2	701	0	0.610163	low
TCGA.D6.6825	73	MALE	1	1	0		2	491	0	0.580951	low
TCGA.D6.6827	55	FEMALE	1	1	0		3	568	0	0.776393	high
TCGA.D6.8568	62	MALE	2	2	0	0	2	759	0	0.68392	high
TCGA.D6.8569	52	MALE	2	2	0	0	2	770	0	0.881662	high
TCGA.F7.8298	58	MALE	1	1	0	0	1	995	0	1.68142	high
TCGA.F7.8489	48	MALE	2	2	0	0	1	658	0	0.610346	low
TCGA.F7.A61V	54	MALE	2	2	0	0	1	759	0	0.728405	high
TCGA.F7.A624	73	MALE	2	2	NX	0	3	378	0	0.919436	high
TCGA.HD.7753	62	MALE	1	1	0		2	866	0	0.807452	high
TCGA.HD.8634	51	FEMALE	1	1	0	MX	2	385	1	0.743334	high
TCGA.IQ.7630	49	MALE	2	2	0	0	3	485	0	0.681798	high
TCGA.IQ.7631	60	FEMALE	2	2	0		1	1172	0	0.426176	low
TCGA.IQ.A61H	76	MALE	2	2	0	MX	2	1138	0	1.24871	high
TCGA.MT.A51W	52	FEMALE	1	1	0	0	2	437	0	0.524974	low
TCGA.MT.A67A	85	FEMALE	1	1	0	MX	2	914	0	0.594859	low
TCGA.MT.A67D	55	MALE	2	2	0	0	2	56	0	0.355206	low
TCGA.P3.A5QA	41	MALE	1	1	NX	MX	3	2182	0	1.52002	high
TCGA.QK.A6V9	56	MALE	2	2	NX	0	2	833	0	-0.0913245	low
TCGA.QK.AA3J	69	MALE	1	1	0	0	3	466	0	0.115766	low
TCGA.RS.A6TP	58	MALE	2	2	0	0	3	516	0	0.0310316	low
TCGA.UF.A719	54	MALE	2	2	0	0	1	1663	0	-0.10156	low
TCGA.WA.A7H4	69	MALE	2	2	0		3	443	0	0.572129	low

## Sheet: S3+S4
BarCode	Age	Gender	Stage	Tstage	Nstage	Mstage	Grade	futime	fustat	8-gene-signature	order
TCGA.4P.AA8J	66	MALE	4	2	2	MX	2	102	0	0.79238	high
TCGA.BA.4074	69	MALE	4	2	2	0	3	462	1	1.71899	high
TCGA.BA.4075	49	MALE	3	3	0	0	2	283	1	1.83149	high
TCGA.BA.4077	45	FEMALE	4	4	0	0	2	1134	1	1.05543	high
TCGA.BA.5151	72	MALE	4	4	0		1	722	0	0.770574	high
TCGA.BA.5152	56	MALE	4	4	0	0	2	1288	0	0.432757	low
TCGA.BA.5555	54	MALE	4	3	2		2	520	0	0.556025	low
TCGA.BA.5557	41	FEMALE	3	1	1		2	623	0	0.794044	high
TCGA.BA.6869	62	MALE	3	3	0		2	644	0	0.249042	low
TCGA.BA.6873	28	MALE	4	4	2		2	122	0	1.00763	high
TCGA.BA.7269	61	MALE	3	2	1		1	1273	0	0.615808	low
TCGA.BA.A6D8	59	MALE	4	4	2	0	2	850	0	0.63579	low
TCGA.BA.A6DA	41	FEMALE	4	4	2	0	2	351	0	0.597928	low
TCGA.BA.A6DD	44	MALE	4	4	2	0	2	173	1	0.505747	low
TCGA.BA.A6DJ	62	MALE	4	4	2	0	2	407	1	0.883	high
TCGA.BA.A8YP	50	MALE	4	4	3	0	2	499	0	0.654312	low
TCGA.BB.4217	68	MALE	4	4	2	0	3	187	0	0.639671	low
TCGA.BB.4223	48	MALE	4	2	2	0	3	3221	0	0.0470867	low
TCGA.BB.4224	52	MALE	4	2	2		2	278	0	0.725999	high
TCGA.BB.4227	66	MALE	4	4	2		2	134	0	1.01673	high
TCGA.BB.4228	50	MALE	3	3	NX		GX	559	0	0.268002	low
TCGA.BB.8596	69	FEMALE	4	4	NX	MX	3	2161	0	1.02445	high
TCGA.BB.8601	84	MALE	3	3	1	MX	2	624	0	0.996148	high
TCGA.BB.A5HU	47	MALE	4	4	2	0	2	782	0	1.03276	high
TCGA.BB.A5HY	64	MALE	4	3	2	0	3	321	1	1.16824	high
TCGA.BB.A5HZ	65	MALE	4	4	1	0	2	827	0	-0.178978	low
TCGA.BB.A6UM	52	MALE	3	1	2	MX	GX	393	0	0.626841	low
TCGA.BB.A6UO	61	FEMALE	4	4	2	MX	2	268	1	0.616191	low
TCGA.C9.A47Z	72	FEMALE	3	2	1	0	1	191	1	0.855261	high
TCGA.C9.A480	45	FEMALE	3	3	0	0	1	386	0	0.916138	high
TCGA.CN.4723	67	MALE	4	4	0		2	1699	0	0.911762	high
TCGA.CN.4726	68	MALE	4	3	2		2	142	1	0.693531	high
TCGA.CN.4727	56	MALE	4	4	0		2	1560	0	0.729447	high
TCGA.CN.4728	56	MALE	4	3	2		2	1724	0	0.779657	high
TCGA.CN.4729	73	MALE	3	2	1		2	392	0	0.538627	low
TCGA.CN.4730	62	MALE	4	4	1		2	817	0	0.748532	high
TCGA.CN.4731	63	FEMALE	4	4	2		3	998	1	1.64955	high
TCGA.CN.4733	61	MALE	3	1	1		3	1586	0	0.599804	low
TCGA.CN.4735	52	MALE	4	3	2		3	1737	0	0.613045	low
TCGA.CN.4737	19	MALE	4	2	2		2	625	0	0.223374	low
TCGA.CN.4738	53	MALE	4	4	0	0	2	436	1	0.65599	low
TCGA.CN.4739	71	MALE	4	4	0	0	2	1394	1	0.524797	low
TCGA.CN.4740	79	FEMALE	4	4	0	0	2	839	1	0.41405	low
TCGA.CN.4741	75	MALE	4	4	0	0	2	2239	0	0.0780795	low
TCGA.CN.4742	48	FEMALE	4	4	2	0	3	397	1	0.84561	high
TCGA.CN.5355	64	MALE	4	4	0		2	1278	0	0.533695	low
TCGA.CN.5356	56	MALE	3	3	0		2	1409	0	0.568435	low
TCGA.CN.5359	59	MALE	4	4	2	0	2	377	1	0.688458	high
TCGA.CN.5360	68	MALE	4	4	0	0	2	2169	0	0.290669	low
TCGA.CN.5361	80	MALE	4	4	2	0	2	2120	1	1.17579	high
TCGA.CN.5363	48	MALE	4	4	3	0	3	253	1	1.42156	high
TCGA.CN.5364	55	MALE	4	4	2	0	2	493	1	0.500132	low
TCGA.CN.5365	38	MALE	4	2	3		2	351	1	0.735438	high
TCGA.CN.5366	51	MALE	4	4	2	0	2	360	1	1.18924	high
TCGA.CN.5367	60	FEMALE	4	4	2	0	2	352	1	0.552684	low
TCGA.CN.5369	90	FEMALE	4	4	0	0	3	380	1	0.637077	low
TCGA.CN.5370	78	MALE	3	3	1	0	3	259	1	0.919762	high
TCGA.CN.5374	56	FEMALE	4	2	2	0	3	1732	1	0.349044	low
TCGA.CN.6010	53	MALE	4	4	2		2	1523	0	0.611144	low
TCGA.CN.6011	57	MALE	4	4	0		3	933	0	0.793773	high
TCGA.CN.6012	66	MALE	4	3	2		2	1460	0	0.543196	low
TCGA.CN.6013	56	MALE	4	4	2		3	727	1	0.68228	high
TCGA.CN.6016	64	MALE	4	4	1		2	1443	0	0.729273	high
TCGA.CN.6017	55	MALE	4	3	2		2	853	1	0.46641	low
TCGA.CN.6018	85	FEMALE	4	4	2		2	580	1	0.774776	high
TCGA.CN.6019	61	MALE	4	4	0		2	1038	0	0.419389	low
TCGA.CN.6020	58	MALE	3	2	1		2	205	1	0.590628	low
TCGA.CN.6022	49	MALE	4	4	1	0	3	281	1	1.22553	high
TCGA.CN.6023	73	MALE	4	3	2	0	GX	1584	0	0.439068	low
TCGA.CN.6024	66	MALE	4	4	2	0	2	337	1	1.04042	high
TCGA.CN.6988	47	MALE	4	4	2		3	318	0	-0.0185833	low
TCGA.CN.6989	64	MALE	4	3	2		2	980	1	0.79633	high
TCGA.CN.6992	61	MALE	4	3	2		2	1066	0	0.676438	high
TCGA.CN.6994	67	MALE	4	4	0		2	1183	0	0.740608	high
TCGA.CN.6995	78	MALE	4	4	0		2	112	1	1.27753	high
TCGA.CN.6996	58	FEMALE	4	3	2		2	530	1	0.756628	high
TCGA.CN.6997	66	MALE	4	3	2		3	988	1	1.00028	high
TCGA.CN.6998	53	MALE	4	3	2		2	357	1	0.724959	high
TCGA.CN.A497	63	MALE	3	1	1	MX	2	1065	0	0.690023	high
TCGA.CN.A498	61	FEMALE	3	3	0	MX	1	773	1	1.01638	high
TCGA.CN.A49A	60	MALE	4	4	0	MX	2	526	1	0.793772	high
TCGA.CN.A49B	71	MALE	3	3	1	MX	3	904	0	0.721719	high
TCGA.CN.A63T	60	MALE	4	3	2	MX	3	225	0	0.663189	low
TCGA.CN.A63U	50	MALE	4	3	2	MX	3	964	0	0.313138	low
TCGA.CN.A63V	59	MALE	4	4	0	MX	2	679	0	0.790418	high
TCGA.CN.A63W	48	FEMALE	4	4	2	MX	2	377	1	1.19012	high
TCGA.CN.A641	47	MALE	4	4	2	MX	2	367	0	-2.46123	low
TCGA.CN.A642	57	MALE	4	4	3	0	3	82	1	0.910319	high
TCGA.CN.A6UY	57	MALE	4	3	2	MX	2	713	0	0.0344484	low
TCGA.CN.A6V3	61	MALE	4	3	2	0	3	742	0	0.607301	low
TCGA.CN.A6V6	59	MALE	4	2	2	MX	GX	635	0	0.23618	low
TCGA.CN.A6V7	40	MALE	4	2	2	MX	GX	594	0	0.612459	low
TCGA.CQ.5324	59	MALE	3	3	0		2	1593	0	0.750258	high
TCGA.CQ.5326	67	MALE	4	4	2		3	89	1	0.910187	high
TCGA.CQ.5327	61	FEMALE	4	3	2		2	1660	0	0.65171	low
TCGA.CQ.5330	69	FEMALE	4	3	2		3	1897	0	0.613965	low
TCGA.CQ.5332	87	MALE	3	3	0		2	317	1	0.589691	low
TCGA.CQ.5334	87	MALE	4	3	2		2	129	1	0.772243	high
TCGA.CQ.6218	52	FEMALE	4	3	2		2	1253	0	0.549817	low
TCGA.CQ.6219	50	FEMALE	4	3	2		2	479	1	0.739361	high
TCGA.CQ.6220	69	MALE	3	3	0		2	985	1	0.809301	high
TCGA.CQ.6222	63	MALE	4	2	2		2	2016	0	0.532846	low
TCGA.CQ.6224	52	MALE	4	2	2		3	1721	0	1.26515	high
TCGA.CQ.6225	65	MALE	3	3	0		2	403	1	0.550065	low
TCGA.CQ.6227	77	MALE	4	3	2		2	129	1	1.20911	high
TCGA.CQ.6228	71	FEMALE	4	1	2		2	456	1	1.63391	high
TCGA.CQ.7071	76	FEMALE	3	2	1	0	2	1311	0	0.907996	high
TCGA.CQ.A4C7	88	MALE	3	3	1	0	3	353	1	0.975337	high
TCGA.CQ.A4C9	56	MALE	3	2	1	0	2	707	0	0.185572	low
TCGA.CQ.A4CB	59	MALE	3	1	1	0	2	893	0	1.00735	high
TCGA.CQ.A4CD	69	MALE	4	4	0	0	3	1022	0	1.08526	high
TCGA.CQ.A4CG	78	FEMALE	3	3	0	0	2	430	1	1.11777	high
TCGA.CQ.A4CI	73	MALE	3	2	1	0	3	950	0	1.03704	high
TCGA.CR.6467	59	MALE	3	2	1	0	3	1777	0	-0.0974822	low
TCGA.CR.6471	58	MALE	4	4	1	0	2	1202	1	0.499404	low
TCGA.CR.6474	51	MALE	4	2	2	0	2	564	1	1.12972	high
TCGA.CR.6484	67	FEMALE	4	4	2	0	2	354	0	0.0203629	low
TCGA.CR.6491	60	MALE	4	4	2	0	2	693	0	0.778474	high
TCGA.CR.6492	78	MALE	3	2	1	0	3	479	0	0.514766	low
TCGA.CR.6493	69	MALE	4	3	2		2	282	1	0.83398	high
TCGA.CR.7364	66	MALE	3	3	0	0	2	1435	0	0.516488	low
TCGA.CR.7365	60	MALE	4	4	0	0	2	1191	0	0.934336	high
TCGA.CR.7367	52	MALE	4	4	1	0	1	1440	0	0.835587	high
TCGA.CR.7368	54	MALE	4	4	1	0	2	1245	0	0.329545	low
TCGA.CR.7369	59	MALE	4	4	2	0	2	1090	1	0.246391	low
TCGA.CR.7371	45	FEMALE	3	3	1	0	2	94	1	0.737597	high
TCGA.CR.7373	66	MALE	4	4	1	0	2	889	0	0.676921	high
TCGA.CR.7376	83	MALE	3	2	1	0	2	972	0	0.650649	low
TCGA.CR.7377	58	MALE	4	4	2	0	3	279	1	0.559642	low
TCGA.CR.7379	78	FEMALE	4	4	2	0	2	1036	0	0.645187	low
TCGA.CR.7380	58	MALE	4	4	0		2	606	1	0.800385	high
TCGA.CR.7382	49	MALE	4	2	2	0	2	796	0	0.866701	high
TCGA.CR.7386	69	MALE	4	4	2	0	1	1430	0	0.694533	high
TCGA.CR.7390	67	MALE	4	4	0	0	2	1508	0	0.812662	high
TCGA.CR.7392	67	FEMALE	4	3	2	0	1	1425	0	0.644973	low
TCGA.CR.7393	26	MALE	3	1	1	0	2	993	0	0.25249	low
TCGA.CR.7394	70	MALE	4	4	0	0	2	1346	0	0.60187	low
TCGA.CR.7397	44	MALE	4	3	2	0	2	754	0	0.719393	high
TCGA.CR.7399	60	FEMALE	4	3	2	0	3	181	0	1.06359	high
TCGA.CV.5430	61	MALE	4	4	2		3	4241	0	0.24428	low
TCGA.CV.5431	73	MALE	4	3	2		3	522	1	0.778622	high
TCGA.CV.5432	68	MALE	3	3	0		3	3930	0	0.200058	low
TCGA.CV.5434	60	MALE	4	4	2		2	3314	1	0.710142	high
TCGA.CV.5435	57	MALE	4	4	2		3	2319	1	0.820517	high
TCGA.CV.5436	65	MALE	4	3	2		2	584	1	0.914076	high
TCGA.CV.5439	62	MALE	4	3	2		2	546	1	0.774834	high
TCGA.CV.5440	52	MALE	4	4	2		3	3270	0	0.737955	high
TCGA.CV.5441	58	MALE	4	4	2		3	2886	0	0.338972	low
TCGA.CV.5442	76	FEMALE	4	4	2		3	2327	0	0.25493	low
TCGA.CV.5443	63	MALE	3	3	0		3	2784	0	0.416623	low
TCGA.CV.5444	64	MALE	4	4	1		3	2437	0	0.692236	high
TCGA.CV.5966	63	FEMALE	4	4	1		3	545	1	0.956645	high
TCGA.CV.5970	59	MALE	4	4	2		2	406	1	0.266772	low
TCGA.CV.5971	60	MALE	4	4	2		2	701	0	0.544697	low
TCGA.CV.5973	62	FEMALE	3	3	1		3	2641	0	0.708858	high
TCGA.CV.5976	50	MALE	4	4	2		2	1478	0	0.571652	low
TCGA.CV.5977	66	MALE	4	3	2		2	1840	0	0.587953	low
TCGA.CV.5978	53	FEMALE	4	4	3		2	215	1	0.837877	high
TCGA.CV.5979	26	MALE	4	2	2		2	1315	0	1.0296	high
TCGA.CV.6003	50	FEMALE	3	2	1		2	1665	0	0.981945	high
TCGA.CV.6436	62	MALE	4	4	0		1	1899	0	0.541702	low
TCGA.CV.6441	60	MALE	3	3	0		3	292	1	0.733232	high
TCGA.CV.6933	53	MALE	3	3	1		2	2741	1	0.0641326	low
TCGA.CV.6934	66	FEMALE	4	3	2		2	65	1	0.795281	high
TCGA.CV.6935	67	MALE	4	3	2		3	295	1	0.6975	high
TCGA.CV.6936	68	MALE	4	4	2		2	166	1	0.516973	low
TCGA.CV.6939	60	MALE	4	4	2		3	666	1	0.326725	low
TCGA.CV.6940	80	FEMALE	3	2	1		2	804	1	0.657138	low
TCGA.CV.6941	51	MALE	3	3	0		2	342	1	0.40357	low
TCGA.CV.6943	74	MALE	3	3	NX		2	602	1	0.453131	low
TCGA.CV.6945	41	MALE	4	4	2		2	366	1	1.29916	high
TCGA.CV.6948	79	FEMALE	4	4	3		2	1289	1	0.823926	high
TCGA.CV.6950	64	MALE	4	3	2		2	459	1	0.972468	high
TCGA.CV.6951	57	MALE	4	4	2		2	915	1	0.624454	low
TCGA.CV.6952	65	FEMALE	4	3	2		1	185	1	0.80783	high
TCGA.CV.6953	80	FEMALE	3	3	0		1	1641	1	1.0173	high
TCGA.CV.6954	59	MALE	4	4	NX		2	2002	1	0.280193	low
TCGA.CV.6956	67	MALE	3	3	1		2	217	1	1.22276	high
TCGA.CV.6959	48	MALE	3	3	0		2	256	1	0.830426	high
TCGA.CV.6960	49	MALE	3	3	0		3	862	1	0.987725	high
TCGA.CV.6962	65	MALE	4	4	NX		2	126	1	0.745795	high
TCGA.CV.7089	74	MALE	4	4	2		2	1972	1	0.754234	high
TCGA.CV.7100	66	MALE	3	2	1		3	274	1	1.59181	high
TCGA.CV.7102	76	FEMALE	4	3	2		3	56	1	0.726479	high
TCGA.CV.7103	49	MALE	4	2	2		2	1591	1	0.740193	high
TCGA.CV.7104	61	FEMALE	4	2	2		2	393	1	0.70517	high
TCGA.CV.7178	64	FEMALE	4	4	2		3	2166	1	0.782601	high
TCGA.CV.7236	77	FEMALE	4	3	2		3	144	1	1.05421	high
TCGA.CV.7245	62	MALE	4	4	0		2	797	0	0.329874	low
TCGA.CV.7247	55	MALE	3	3	0		2	577	1	0.463582	low
TCGA.CV.7248	63	FEMALE	4	4	2		2	521	1	0.399463	low
TCGA.CV.7250	64	MALE	4	4	0		1	2900	1	0.695196	high
TCGA.CV.7252	62	FEMALE	4	4	0		2	151	1	0.8508	high
TCGA.CV.7253	58	MALE	4	4	0		2	361	1	1.10956	high
TCGA.CV.7255	32	FEMALE	4	4	0		2	64	1	0.960493	high
TCGA.CV.7261	57	MALE	4	4	0		2	1512	0	0.392685	low
TCGA.CV.7410	61	MALE	3	2	1		GX	6417	1	0.68197	high
TCGA.CV.7411	64	FEMALE	4	4	0		1	2717	1	0.737585	high
TCGA.CV.7414	78	MALE	4	4	2		2	14	1	0.547785	low
TCGA.CV.7415	60	MALE	4	4	2		2	695	1	1.08076	high
TCGA.CV.7416	29	FEMALE	4	4			GX	763	1	1.01668	high
TCGA.CV.7418	62	MALE	4	4	2		2	789	1	0.592607	low
TCGA.CV.7421	76	MALE	4	4	0		2	2	1	1.0084	high
TCGA.CV.7422	60	FEMALE	4	4	1		3	1037	1	0.76721	high
TCGA.CV.7424	67	MALE	4	3	2		2	453	1	0.847821	high
TCGA.CV.7425	77	FEMALE	3	3	NX		1	1718	1	0.860461	high
TCGA.CV.7428	47	MALE	4	4	2		2	1671	1	0.637251	low
TCGA.CV.7429	55	MALE	4	4	2		3	107	1	0.855131	high
TCGA.CV.7430	56	MALE	4	4	0		2	495	1	0.370012	low
TCGA.CV.7433	49	MALE	4	4	2		3	601	1	0.950808	high
TCGA.CV.7434	64	MALE	4	4	1		2	218	1	0.687952	high
TCGA.CV.7435	57	FEMALE	4	3	2		2	4680	1	0.79574	high
TCGA.CV.7446	66	MALE	4	2	2		2	1093	1	0.548433	low
TCGA.CV.7568	48	FEMALE	4	4	NX		GX	927	1	1.0991	high
TCGA.CV.A45R	46	MALE	3	2	1	0	1	5480	0	0.376637	low
TCGA.CV.A45U	59	MALE	4	4	2	0	1	1079	1	0.870237	high
TCGA.CV.A45V	87	FEMALE	4	4	0	0	1	32	1	0.691306	high
TCGA.CV.A45X	47	MALE	4	2	2	0	2	198	1	0.432995	low
TCGA.CV.A45Y	61	MALE	4	4	0	0	3	2703	1	0.775936	high
TCGA.CV.A463	82	FEMALE	4	4	0	0	2	23	1	0.601244	low
TCGA.CV.A464	48	MALE	3	3	0	0	2	1722	0	0.836954	high
TCGA.CV.A465	24	MALE	3	3	0	0	1	215	1	0.602448	low
TCGA.CV.A468	42	MALE	4	4	2	0	2	464	1	0.511873	low
TCGA.CV.A6JO	69	MALE	4	3	2	0	2	197	1	0.846695	high
TCGA.CV.A6JU	61	FEMALE	4	4	0	0	2	110	0	0.650259	low
TCGA.CV.A6JY	69	MALE	4	4	0	0	1	646	0	-0.201539	low
TCGA.CV.A6K1	65	MALE	4	4	0	0	2	685	0	0.379477	low
TCGA.CV.A6K2	79	MALE	4	4	0	0	1	317	1	0.672416	high
TCGA.CX.7082	82	MALE	4	2	2		2	11	1	0.68437	high
TCGA.CX.7086	53	MALE	3	3	1		2	573	0	0.251503	low
TCGA.CX.7219	47	MALE	4	4	2		2	1045	0	0.582923	low
TCGA.CX.A4AQ	56	MALE	4	2	2	0	3	1555	0	0.821402	high
TCGA.D6.6517	59	MALE	3	3	0		2	292	0	1.02551	high
TCGA.D6.6824	61	MALE	4	4	0		2	77	0	0.8032	high
TCGA.D6.6826	64	FEMALE	4	4	2		2	348	1	1.10476	high
TCGA.D6.A4Z9	59	MALE	4	2	2	0	2	539	0	0.603853	low
TCGA.D6.A4ZB	61	MALE	3	3	0	0	2	376	0	0.724716	high
TCGA.D6.A6EK	67	MALE	3	2	1	0	1	875	0	0.572856	low
TCGA.D6.A6EM	65	FEMALE	3	2	1	0	2	232	0	0.742365	high
TCGA.D6.A6EN	71	MALE	3	2	1	0	3	687	0	0.614368	low
TCGA.D6.A6EO	44	MALE	4	4	0	0	2	759	0	0.000477854	low
TCGA.D6.A6EP	62	MALE	3	3	0	0	3	424	0	0.42724	low
TCGA.D6.A6EQ	57	MALE	4	4	1	0	3	368	0	0.581271	low
TCGA.D6.A6ES	50	MALE	4	4	0	0	2	389	0	0.381839	low
TCGA.D6.A74Q	67	MALE	4	4	0	0	3	710	0	0.370639	low
TCGA.F7.7848	47	MALE	4	4	1	0	2	1131	0	0.308018	low
TCGA.F7.A50G	66	MALE	3	3	1	0	1	616	0	0.696823	high
TCGA.F7.A50I	72	MALE	4	4	0	0	2	92	0	1.11627	high
TCGA.F7.A50J	67	FEMALE	3	3	0	0	2	947	0	0.530121	low
TCGA.F7.A61S	62	MALE	3	3	0	0	1	576	0	0.963816	high
TCGA.F7.A61W	51	MALE	4	2	2	0	2	14	0	1.00495	high
TCGA.F7.A620	47	MALE	3	3	1	0	1	543	0	0.92492	high
TCGA.F7.A622	75	MALE	3	3	NX	0	1	359	1	0.623655	low
TCGA.F7.A623	70	MALE	4	1	2	0	1	616	0	-0.167041	low
TCGA.H7.7774	75	FEMALE	4	4	0		2	407	0	0.724516	high
TCGA.H7.8501	54	MALE	4	4	1	0	GX	461	0	1.11015	high
TCGA.H7.8502	50	MALE	4	4	2	0	2	458	0	0.814605	high
TCGA.H7.A6C4	35	FEMALE	4	2	2	0	2	414	1	0.777689	high
TCGA.HD.7229	60	MALE	4	4	0		3	1027	0	1.2501	high
TCGA.HD.7754	69	MALE	4	2	2		1	783	0	0.486645	low
TCGA.HD.7831	74	MALE	4	2	2		2	667	0	1.21674	high
TCGA.HD.7832	52	MALE	4	4	0		2	836	0	0.696187	high
TCGA.HD.8224	63	MALE	4	3	2	0	3	446	1	-0.186514	low
TCGA.HD.8314	58	MALE	3	1	1		4	670	0	0.168466	low
TCGA.HD.8635	61	FEMALE	3	1	1	MX	2	695	0	0.709597	high
TCGA.HD.A4C1	41	FEMALE	4	4	2	MX	1	11	0	0.694833	high
TCGA.HD.A633	74	MALE	4	4	0	MX	2	421	0	1.26976	high
TCGA.HD.A634	56	MALE	4	3	2	MX	3	130	1	0.744116	high
TCGA.HD.A6HZ	79	FEMALE	3	2	1	MX	2	111	0	0.780397	high
TCGA.HD.A6I0	56	MALE	4	4	1	MX	1	210	0	0.453926	low
TCGA.IQ.7632	68	FEMALE	4	4	0	0	1	441	0	0.295759	low
TCGA.IQ.A61E	55	FEMALE	3	3	0	MX	2	1147	0	1.06015	high
TCGA.IQ.A61G	57	MALE	4	4	2	MX	2	360	0	0.784243	high
TCGA.IQ.A61I	63	MALE	4	1	2	0	3	2	1	-0.343312	low
TCGA.IQ.A61J	54	MALE	4	2	2	0	1	1021	0	0.391894	low
TCGA.IQ.A61O	43	MALE	4	2	2	MX	GX	421	1	1.20333	high
TCGA.IQ.A6SG	61	FEMALE	3	3	0	0	2	579	0	0.626967	low
TCGA.IQ.A6SH	55	MALE	3	2	1	0	1	471	0	0.717866	high
TCGA.KU.A66S	69	FEMALE	3	1	1	MX	2	406	1	1.0065	high
TCGA.KU.A66T	53	FEMALE	4	4	0	MX	2	552	0	0.963438	high
TCGA.KU.A6H7	55	FEMALE	4	2	2	0	2	586	0	0.557194	low
TCGA.KU.A6H8	41	MALE	4	2	2	0	3	327	1	0.289339	low
TCGA.MT.A51X	30	MALE	4	1	2	0	1	242	0	0.69553	high
TCGA.MT.A67F	60	FEMALE	4	4	0	MX	2	384	0	1.02551	high
TCGA.MT.A7BN	74	MALE	4				3	469	0	2.06527	high
TCGA.MZ.A7D7	51	MALE	4	3	2	MX		547	0	1.07264	high
TCGA.P3.A5Q5	54	MALE	4	2	2	MX	3	910	0	-0.0807417	low
TCGA.P3.A5Q6	49	MALE	4	4	2	MX	3	480	1	0.879886	high
TCGA.P3.A5QE	49	MALE	3	2	1	MX	2	1559	0	0.0096367	low
TCGA.P3.A5QF	49	MALE	4	4	2	MX	2	330	1	0.365848	low
TCGA.P3.A6SW	50	MALE	4	3	3	MX	3	1120	0	0.112305	low
TCGA.P3.A6SX	67	MALE	3	2	1	MX	2	1430	1	1.08515	high
TCGA.P3.A6T0	47	FEMALE	4	4	0	MX	2	578	0	0.708229	high
TCGA.P3.A6T2	45	MALE	4	3	2	MX	2	2298	0	0.85927	high
TCGA.P3.A6T3	49	MALE	4	3	2	MX	2	577	1	1.0798	high
TCGA.P3.A6T4	54	MALE	4	4	1	MX	2	62	1	0.710583	high
TCGA.P3.A6T5	79	FEMALE	4	4	0	MX	2	882	1	0.557859	low
TCGA.P3.A6T6	53	MALE	4	4	NX	MX	3	395	1	-0.348426	low
TCGA.P3.A6T7	55	MALE	4	3	2	MX	2	487	1	0.825455	high
TCGA.P3.A6T8	54	MALE	4	4	2	MX	3	400	0	0.908415	high
TCGA.QK.A64Z	79	FEMALE	4	4	NX	MX	1	641	1	0.78917	high
TCGA.QK.A652	60	MALE	3	1	1	MX	2	645	0	0.861601	high
TCGA.QK.A6IG	69	MALE	3	2	1	0	2	222	1	0.813681	high
TCGA.QK.A6IH	65	FEMALE	4	4	2	0	2	653	0	0.541534	low
TCGA.QK.A6II	52	MALE	4	4	2	0	2	284	1	0.696547	high
TCGA.QK.A6IJ	71	MALE	3	2	1	0	3	387	0	0.306255	low
TCGA.QK.A6VB	66	MALE	4	4	0	0	2	641	0	0.563908	low
TCGA.QK.A6VC	62	FEMALE	4	4	1	0	2	600	0	0.528024	low
TCGA.QK.A8Z7	59	MALE	4	4	2	0		392	0	0.702997	high
TCGA.QK.A8Z8	60	FEMALE	4	3	1	1	2	171	1	-0.199219	low
TCGA.QK.A8Z9	56	MALE	4	4	2	0	2	449	1	0.99471	high
TCGA.QK.A8ZB	68	MALE	4	4	0	0	2	542	0	0.665319	low
TCGA.QK.AA3K	60	MALE	4	3	2	MX	2	253	0	0.838313	high
TCGA.RS.A6TO	82	FEMALE	4	4	2	0	2	387	1	0.856141	high
TCGA.T2.A6X2	82	MALE	3	3	0	MX	1	987	0	0.676207	high
TCGA.T3.A92M	52	MALE	4	4	2	MX	2	417	0	0.914646	high
TCGA.T3.A92N	79	MALE	4	2	2	MX	3	95	1	1.88314	high
TCGA.TN.A7HI	56	MALE	4	2	2	0	3	412	0	0.573444	low
TCGA.TN.A7HJ	51	MALE	4	4	2	0	2	403	0	0.530507	low
TCGA.TN.A7HL	59	MALE	4	3	2	0	2	619	0	-0.534073	low
TCGA.UF.A718	62	MALE	4	4	0	0	2	1971	0	0.944508	high
TCGA.UF.A71A	67	MALE	4	4	2	0	1	86	1	1.00862	high
TCGA.UF.A71B	50	MALE	4	4	0	0	2	1506	0	0.619931	low
TCGA.UF.A71D	54	FEMALE	4	4	0	0	2	1461	0	0.46621	low
TCGA.UF.A71E	63	MALE	4	4	0	0	3	1504	1	0.888656	high
TCGA.UF.A7J9	75	MALE	4	4	0	0	2	1358	0	0.69156	high
TCGA.UF.A7JA	66	FEMALE	4	4	1	0	2	2265	0	1.07726	high
TCGA.UF.A7JC	42	MALE	4	3	2	0	1	546	1	0.558613	low
TCGA.UF.A7JD	71	MALE	4	4	2	0	3	739	1	1.11213	high
TCGA.UF.A7JF	80	MALE	4	4	2	0	2	1686	0	0.52865	low
TCGA.UF.A7JH	59	MALE	4	4	0	0	1	896	0	0.507604	low
TCGA.UF.A7JJ	68	MALE	4	4	0	0	1	549	0	0.578738	low
TCGA.UF.A7JK	59	MALE	4	4	2	0	2	424	1	1.13531	high
TCGA.UF.A7JO	79	FEMALE	4	4	0	0	2	631	1	0.653035	low
TCGA.UF.A7JS	59	MALE	4	4	2	0	2	680	1	0.301105	low
TCGA.UF.A7JT	72	FEMALE	4	4	0	0	3	993	1	1.00336	high
TCGA.UF.A7JV	62	FEMALE	4	4	2	0	2	90	1	1.26131	high

## Sheet: T0+T1+T2
BarCode	Age	Gender	Stage	Tstage	Nstage	Mstage	Grade	futime	fustat	8-gene-signature	order
TCGA.4P.AA8J	66	MALE	4	2	2	MX	2	102	0	0.79238	high
TCGA.BA.4074	69	MALE	4	2	2	0	3	462	1	1.71899	high
TCGA.BA.5153	51	MALE		2	NX		2	1762	1	-0.278208	low
TCGA.BA.5556	58	FEMALE	2	2	0		3	725	0	0.619463	low
TCGA.BA.5557	41	FEMALE	3	1	1		2	623	0	0.794044	high
TCGA.BA.7269	61	MALE	3	2	1		1	1273	0	0.615808	low
TCGA.BA.A4IG	77	MALE		1	NX	MX	3	855	0	0.317607	low
TCGA.BA.A4IH	57	MALE		2	1	0	3	622	0	0.631491	low
TCGA.BA.A4II	46	MALE	2	2	0	0	1	918	0	0.289428	low
TCGA.BA.A6DB	24	FEMALE	1	1	0	0	1	216	0	0.428086	low
TCGA.BA.A6DE	70	FEMALE	2	2	0	0	2	440	0	0.0801672	low
TCGA.BA.A6DL	59	MALE		0	0	0	2	623	0	0.548732	low
TCGA.BB.4223	48	MALE	4	2	2	0	3	3221	0	0.0470867	low
TCGA.BB.4224	52	MALE	4	2	2		2	278	0	0.725999	high
TCGA.BB.A6UM	52	MALE	3	1	2	MX	GX	393	0	0.626841	low
TCGA.C9.A47Z	72	FEMALE	3	2	1	0	1	191	1	0.855261	high
TCGA.CN.4722	61	FEMALE	2	2	0		1	1483	0	0.543802	low
TCGA.CN.4725	60	MALE	2	2	0		2	1157	0	0.689309	high
TCGA.CN.4729	73	MALE	3	2	1		2	392	0	0.538627	low
TCGA.CN.4733	61	MALE	3	1	1		3	1586	0	0.599804	low
TCGA.CN.4734	70	MALE	2	2	0		2	1690	0	0.672112	high
TCGA.CN.4736	70	FEMALE		1	NX		2	395	1	0.656674	low
TCGA.CN.4737	19	MALE	4	2	2		2	625	0	0.223374	low
TCGA.CN.5358	60	MALE	2	2	0		2	261	1	0.513223	low
TCGA.CN.5365	38	MALE	4	2	3		2	351	1	0.735438	high
TCGA.CN.5373	55	FEMALE	1	1	0		1	1584	0	0.652953	low
TCGA.CN.5374	56	FEMALE	4	2	2	0	3	1732	1	0.349044	low
TCGA.CN.6020	58	MALE	3	2	1		2	205	1	0.590628	low
TCGA.CN.A497	63	MALE	3	1	1	MX	2	1065	0	0.690023	high
TCGA.CN.A499	60	FEMALE	2	2	0	MX	2	717	0	0.584014	low
TCGA.CN.A6V6	59	MALE	4	2	2	MX	GX	635	0	0.23618	low
TCGA.CN.A6V7	40	MALE	4	2	2	MX	GX	594	0	0.612459	low
TCGA.CQ.5323	82	MALE	1	1	0		2	1466	0	-0.370815	low
TCGA.CQ.5325	65	MALE	1	1	0		2	654	1	0.568456	low
TCGA.CQ.5329	46	FEMALE	2	2	0		2	2143	0	0.973809	high
TCGA.CQ.5331	73	FEMALE		2	NX		2	1399	0	0.556	low
TCGA.CQ.5333	74	MALE	2	2	0		3	341	1	0.643043	low
TCGA.CQ.6221	79	MALE		2	NX		3	1000	0	0.50476	low
TCGA.CQ.6222	63	MALE	4	2	2		2	2016	0	0.532846	low
TCGA.CQ.6223	69	MALE	2	2	0		2	1428	0	0.247191	low
TCGA.CQ.6224	52	MALE	4	2	2		3	1721	0	1.26515	high
TCGA.CQ.6228	71	FEMALE	4	1	2		2	456	1	1.63391	high
TCGA.CQ.6229	61	MALE	2	2	0		2	1179	0	0.714989	high
TCGA.CQ.7063	59	FEMALE	1	1	NX	0	1	2133	0	0.641275	low
TCGA.CQ.7065	40	MALE	2	2	0		2	1628	0	0.415973	low
TCGA.CQ.7068	80	FEMALE	2	2	0		2	1309	0	0.892114	high
TCGA.CQ.7069	77	FEMALE	2	2	0	0	2	1274	0	1.31278	high
TCGA.CQ.7071	76	FEMALE	3	2	1	0	2	1311	0	0.907996	high
TCGA.CQ.7072	51	MALE	2	2	0	0	3	2359	0	1.16924	high
TCGA.CQ.A4C6	63	MALE	2	2	0	0	2	1353	0	0.930613	high
TCGA.CQ.A4C9	56	MALE	3	2	1	0	2	707	0	0.185572	low
TCGA.CQ.A4CB	59	MALE	3	1	1	0	2	893	0	1.00735	high
TCGA.CQ.A4CE	76	FEMALE	2	2	0	0	2	897	0	0.00456739	low
TCGA.CQ.A4CH	58	MALE	2	2	0	0	2	379	1	1.226	high
TCGA.CQ.A4CI	73	MALE	3	2	1	0	3	950	0	1.03704	high
TCGA.CR.5249	35	FEMALE	2	2	0	0	GX	1152	0	0.380409	low
TCGA.CR.6467	59	MALE	3	2	1	0	3	1777	0	-0.0974822	low
TCGA.CR.6470	38	MALE	2	2	0	0	2	1521	0	0.431075	low
TCGA.CR.6474	51	MALE	4	2	2	0	2	564	1	1.12972	high
TCGA.CR.6487	50	MALE	1	1	0	0	3	234	0	0.171004	low
TCGA.CR.6488	68	FEMALE	2	2	0		2	379	0	0.558356	low
TCGA.CR.6492	78	MALE	3	2	1	0	3	479	0	0.514766	low
TCGA.CR.7372	45	MALE	1	1	0	0	1	759	0	0.44358	low
TCGA.CR.7376	83	MALE	3	2	1	0	2	972	0	0.650649	low
TCGA.CR.7382	49	MALE	4	2	2	0	2	796	0	0.866701	high
TCGA.CR.7383	79	FEMALE	1	1	0	0	2	521	1	0.590892	low
TCGA.CR.7385	42	MALE		1	NX	0	2	997	0	-0.042882	low
TCGA.CR.7391	36	FEMALE	1	1	0	0	1	913	0	0.465303	low
TCGA.CR.7393	26	MALE	3	1	1	0	2	993	0	0.25249	low
TCGA.CR.7395	80	FEMALE	2	2	0	0	2	930	0	0.609515	low
TCGA.CR.7398	53	FEMALE	2	2	0		2	156	0	0.566483	low
TCGA.CR.7401	64	MALE	1	1	0	0	2	1077	0	0.521025	low
TCGA.CV.5979	26	MALE	4	2	2		2	1315	0	1.0296	high
TCGA.CV.6003	50	FEMALE	3	2	1		2	1665	0	0.981945	high
TCGA.CV.6433	57	MALE	2	2	0		3	641	0	0.182158	low
TCGA.CV.6937	71	MALE	2	2	0		2	624	1	0.692971	high
TCGA.CV.6938	87	MALE	2	2	NX		1	144	1	0.766742	high
TCGA.CV.6940	80	FEMALE	3	2	1		2	804	1	0.657138	low
TCGA.CV.6942	73	FEMALE	2	2	NX		3	4282	0	0.548322	low
TCGA.CV.6955	74	FEMALE	2	2	NX		3	334	1	0.579683	low
TCGA.CV.6961	61	MALE	2	2	0		3	76	1	0.819449	high
TCGA.CV.7090	39	MALE	2	2	NX		2	5252	0	0.783139	high
TCGA.CV.7091	54	MALE	1	1	0		3	3381	0	0.669728	high
TCGA.CV.7095	87	FEMALE	2	2	NX		2	572	1	0.869105	high
TCGA.CV.7097	53	MALE	2	2	NX		3	385	1	0.938461	high
TCGA.CV.7099	85	FEMALE	2	2	NX		2	243	1	0.618961	low
TCGA.CV.7100	66	MALE	3	2	1		3	274	1	1.59181	high
TCGA.CV.7101	80	MALE	2	2	NX		2	160	1	0.502528	low
TCGA.CV.7103	49	MALE	4	2	2		2	1591	1	0.740193	high
TCGA.CV.7104	61	FEMALE	4	2	2		2	393	1	0.70517	high
TCGA.CV.7177	82	FEMALE	2	2	NX		2	663	1	0.770369	high
TCGA.CV.7180	34	MALE	2	2	NX		2	327	1	0.609842	low
TCGA.CV.7183	53	MALE	2	2	0		1	3981	0	0.555427	low
TCGA.CV.7235	67	MALE	2	2	0		3	2347	0	0.837046	high
TCGA.CV.7238	69	FEMALE	2	2	0		2	2727	0	0.823488	high
TCGA.CV.7242	60	FEMALE	2	2	0		2	1095	0	0.18616	low
TCGA.CV.7254	55	MALE	2	2	NX		3	1459	1	0.47775	low
TCGA.CV.7263	64	MALE	2	2	NX		1	560	1	0.399474	low
TCGA.CV.7406	49	MALE	2	2	0		GX	1748	1	0.547435	low
TCGA.CV.7407	67	FEMALE	2	2	NX		2	1081	1	0.816646	high
TCGA.CV.7410	61	MALE	3	2	1		GX	6417	1	0.68197	high
TCGA.CV.7413	74	FEMALE	2	2	0		2	294	1	1.17098	high
TCGA.CV.7423	65	MALE	2	2	NX		1	3059	1	0.676745	high
TCGA.CV.7427	73	FEMALE	2	2	NX		1	4760	1	0.725113	high
TCGA.CV.7432	79	MALE	2	2	0		1	2570	1	0.526723	low
TCGA.CV.7437	77	MALE	2	2	NX		GX	506	1	1.30817	high
TCGA.CV.7438	87	FEMALE	1	1	NX		3	194	1	0.827663	high
TCGA.CV.7440	38	MALE	2	2	NX		GX	675	1	1.12626	high
TCGA.CV.7446	66	MALE	4	2	2		2	1093	1	0.548433	low
TCGA.CV.A45P	82	FEMALE	1	1	0	0	2	639	0	0.351202	low
TCGA.CV.A45R	46	MALE	3	2	1	0	1	5480	0	0.376637	low
TCGA.CV.A45T	64	FEMALE		1	0	0	3	4856	1	0.515302	low
TCGA.CV.A45W	75	MALE	2	2	0	0	2	1398	1	0.391343	low
TCGA.CV.A45X	47	MALE	4	2	2	0	2	198	1	0.432995	low
TCGA.CV.A45Z	75	MALE		1	0	0	3	1466	1	0.530971	low
TCGA.CV.A460	72	MALE		1	2	0	3	1838	1	0.155823	low
TCGA.CV.A6JT	65	MALE	2	2	0	0	2	852	0	1.04389	high
TCGA.CV.A6JZ	68	MALE	2	2	0	0	2	714	0	0.620626	low
TCGA.CV.A6K0	58	MALE	1	1	0	0	3	606	0	0.267325	low
TCGA.CX.7082	82	MALE	4	2	2		2	11	1	0.68437	high
TCGA.CX.7085	77	FEMALE	1	1	0		2	321	0	0.731492	high
TCGA.CX.A4AQ	56	MALE	4	2	2	0	3	1555	0	0.821402	high
TCGA.D6.6515	82	FEMALE	2	2	0		3	403	1	0.449563	low
TCGA.D6.6516	69	MALE	1	1	0		2	773	0	0.577268	low
TCGA.D6.6823	50	MALE	2	2	0		2	701	0	0.610163	low
TCGA.D6.6825	73	MALE	1	1	0		2	491	0	0.580951	low
TCGA.D6.6827	55	FEMALE	1	1	0		3	568	0	0.776393	high
TCGA.D6.8568	62	MALE	2	2	0	0	2	759	0	0.68392	high
TCGA.D6.8569	52	MALE	2	2	0	0	2	770	0	0.881662	high
TCGA.D6.A4Z9	59	MALE	4	2	2	0	2	539	0	0.603853	low
TCGA.D6.A6EK	67	MALE	3	2	1	0	1	875	0	0.572856	low
TCGA.D6.A6EM	65	FEMALE	3	2	1	0	2	232	0	0.742365	high
TCGA.D6.A6EN	71	MALE	3	2	1	0	3	687	0	0.614368	low
TCGA.F7.8298	58	MALE	1	1	0	0	1	995	0	1.68142	high
TCGA.F7.8489	48	MALE	2	2	0	0	1	658	0	0.610346	low
TCGA.F7.A61V	54	MALE	2	2	0	0	1	759	0	0.728405	high
TCGA.F7.A61W	51	MALE	4	2	2	0	2	14	0	1.00495	high
TCGA.F7.A623	70	MALE	4	1	2	0	1	616	0	-0.167041	low
TCGA.F7.A624	73	MALE	2	2	NX	0	3	378	0	0.919436	high
TCGA.H7.A6C4	35	FEMALE	4	2	2	0	2	414	1	0.777689	high
TCGA.HD.7753	62	MALE	1	1	0		2	866	0	0.807452	high
TCGA.HD.7754	69	MALE	4	2	2		1	783	0	0.486645	low
TCGA.HD.7831	74	MALE	4	2	2		2	667	0	1.21674	high
TCGA.HD.8314	58	MALE	3	1	1		4	670	0	0.168466	low
TCGA.HD.8634	51	FEMALE	1	1	0	MX	2	385	1	0.743334	high
TCGA.HD.8635	61	FEMALE	3	1	1	MX	2	695	0	0.709597	high
TCGA.HD.A6HZ	79	FEMALE	3	2	1	MX	2	111	0	0.780397	high
TCGA.IQ.7630	49	MALE	2	2	0	0	3	485	0	0.681798	high
TCGA.IQ.7631	60	FEMALE	2	2	0		1	1172	0	0.426176	low
TCGA.IQ.A61H	76	MALE	2	2	0	MX	2	1138	0	1.24871	high
TCGA.IQ.A61I	63	MALE	4	1	2	0	3	2	1	-0.343312	low
TCGA.IQ.A61J	54	MALE	4	2	2	0	1	1021	0	0.391894	low
TCGA.IQ.A61O	43	MALE	4	2	2	MX	GX	421	1	1.20333	high
TCGA.IQ.A6SH	55	MALE	3	2	1	0	1	471	0	0.717866	high
TCGA.KU.A66S	69	FEMALE	3	1	1	MX	2	406	1	1.0065	high
TCGA.KU.A6H7	55	FEMALE	4	2	2	0	2	586	0	0.557194	low
TCGA.KU.A6H8	41	MALE	4	2	2	0	3	327	1	0.289339	low
TCGA.MT.A51W	52	FEMALE	1	1	0	0	2	437	0	0.524974	low
TCGA.MT.A51X	30	MALE	4	1	2	0	1	242	0	0.69553	high
TCGA.MT.A67A	85	FEMALE	1	1	0	MX	2	914	0	0.594859	low
TCGA.MT.A67D	55	MALE	2	2	0	0	2	56	0	0.355206	low
TCGA.P3.A5Q5	54	MALE	4	2	2	MX	3	910	0	-0.0807417	low
TCGA.P3.A5QA	41	MALE	1	1	NX	MX	3	2182	0	1.52002	high
TCGA.P3.A5QE	49	MALE	3	2	1	MX	2	1559	0	0.0096367	low
TCGA.P3.A6SX	67	MALE	3	2	1	MX	2	1430	1	1.08515	high
TCGA.QK.A652	60	MALE	3	1	1	MX	2	645	0	0.861601	high
TCGA.QK.A6IG	69	MALE	3	2	1	0	2	222	1	0.813681	high
TCGA.QK.A6IJ	71	MALE	3	2	1	0	3	387	0	0.306255	low
TCGA.QK.A6V9	56	MALE	2	2	NX	0	2	833	0	-0.0913245	low
TCGA.QK.A8ZA	60	MALE		2	2	MX	2	371	1	0.343583	low
TCGA.QK.AA3J	69	MALE	1	1	0	0	3	466	0	0.115766	low
TCGA.RS.A6TP	58	MALE	2	2	0	0	3	516	0	0.0310316	low
TCGA.T3.A92N	79	MALE	4	2	2	MX	3	95	1	1.88314	high
TCGA.TN.A7HI	56	MALE	4	2	2	0	3	412	0	0.573444	low
TCGA.UF.A719	54	MALE	2	2	0	0	1	1663	0	-0.10156	low
TCGA.WA.A7GZ	58	MALE		2	0		2	625	1	0.474364	low
TCGA.WA.A7H4	69	MALE	2	2	0		3	443	0	0.572129	low

## Sheet: T3+T4
BarCode	Age	Gender	Stage	Tstage	Nstage	Mstage	Grade	futime	fustat	8-gene-signature	order
TCGA.BA.4075	49	MALE	3	3	0	0	2	283	1	1.83149	high
TCGA.BA.4077	45	FEMALE	4	4	0	0	2	1134	1	1.05543	high
TCGA.BA.5151	72	MALE	4	4	0		1	722	0	0.770574	high
TCGA.BA.5152	56	MALE	4	4	0	0	2	1288	0	0.432757	low
TCGA.BA.5555	54	MALE	4	3	2		2	520	0	0.556025	low
TCGA.BA.6869	62	MALE	3	3	0		2	644	0	0.249042	low
TCGA.BA.6873	28	MALE	4	4	2		2	122	0	1.00763	high
TCGA.BA.A6D8	59	MALE	4	4	2	0	2	850	0	0.63579	low
TCGA.BA.A6DA	41	FEMALE	4	4	2	0	2	351	0	0.597928	low
TCGA.BA.A6DD	44	MALE	4	4	2	0	2	173	1	0.505747	low
TCGA.BA.A6DJ	62	MALE	4	4	2	0	2	407	1	0.883	high
TCGA.BA.A8YP	50	MALE	4	4	3	0	2	499	0	0.654312	low
TCGA.BB.4217	68	MALE	4	4	2	0	3	187	0	0.639671	low
TCGA.BB.4227	66	MALE	4	4	2		2	134	0	1.01673	high
TCGA.BB.4228	50	MALE	3	3	NX		GX	559	0	0.268002	low
TCGA.BB.8596	69	FEMALE	4	4	NX	MX	3	2161	0	1.02445	high
TCGA.BB.8601	84	MALE	3	3	1	MX	2	624	0	0.996148	high
TCGA.BB.A5HU	47	MALE	4	4	2	0	2	782	0	1.03276	high
TCGA.BB.A5HY	64	MALE	4	3	2	0	3	321	1	1.16824	high
TCGA.BB.A5HZ	65	MALE	4	4	1	0	2	827	0	-0.178978	low
TCGA.BB.A6UO	61	FEMALE	4	4	2	MX	2	268	1	0.616191	low
TCGA.C9.A480	45	FEMALE	3	3	0	0	1	386	0	0.916138	high
TCGA.CN.4723	67	MALE	4	4	0		2	1699	0	0.911762	high
TCGA.CN.4726	68	MALE	4	3	2		2	142	1	0.693531	high
TCGA.CN.4727	56	MALE	4	4	0		2	1560	0	0.729447	high
TCGA.CN.4728	56	MALE	4	3	2		2	1724	0	0.779657	high
TCGA.CN.4730	62	MALE	4	4	1		2	817	0	0.748532	high
TCGA.CN.4731	63	FEMALE	4	4	2		3	998	1	1.64955	high
TCGA.CN.4735	52	MALE	4	3	2		3	1737	0	0.613045	low
TCGA.CN.4738	53	MALE	4	4	0	0	2	436	1	0.65599	low
TCGA.CN.4739	71	MALE	4	4	0	0	2	1394	1	0.524797	low
TCGA.CN.4740	79	FEMALE	4	4	0	0	2	839	1	0.41405	low
TCGA.CN.4741	75	MALE	4	4	0	0	2	2239	0	0.0780795	low
TCGA.CN.4742	48	FEMALE	4	4	2	0	3	397	1	0.84561	high
TCGA.CN.5355	64	MALE	4	4	0		2	1278	0	0.533695	low
TCGA.CN.5356	56	MALE	3	3	0		2	1409	0	0.568435	low
TCGA.CN.5359	59	MALE	4	4	2	0	2	377	1	0.688458	high
TCGA.CN.5360	68	MALE	4	4	0	0	2	2169	0	0.290669	low
TCGA.CN.5361	80	MALE	4	4	2	0	2	2120	1	1.17579	high
TCGA.CN.5363	48	MALE	4	4	3	0	3	253	1	1.42156	high
TCGA.CN.5364	55	MALE	4	4	2	0	2	493	1	0.500132	low
TCGA.CN.5366	51	MALE	4	4	2	0	2	360	1	1.18924	high
TCGA.CN.5367	60	FEMALE	4	4	2	0	2	352	1	0.552684	low
TCGA.CN.5369	90	FEMALE	4	4	0	0	3	380	1	0.637077	low
TCGA.CN.5370	78	MALE	3	3	1	0	3	259	1	0.919762	high
TCGA.CN.6010	53	MALE	4	4	2		2	1523	0	0.611144	low
TCGA.CN.6011	57	MALE	4	4	0		3	933	0	0.793773	high
TCGA.CN.6012	66	MALE	4	3	2		2	1460	0	0.543196	low
TCGA.CN.6013	56	MALE	4	4	2		3	727	1	0.68228	high
TCGA.CN.6016	64	MALE	4	4	1		2	1443	0	0.729273	high
TCGA.CN.6017	55	MALE	4	3	2		2	853	1	0.46641	low
TCGA.CN.6018	85	FEMALE	4	4	2		2	580	1	0.774776	high
TCGA.CN.6019	61	MALE	4	4	0		2	1038	0	0.419389	low
TCGA.CN.6022	49	MALE	4	4	1	0	3	281	1	1.22553	high
TCGA.CN.6023	73	MALE	4	3	2	0	GX	1584	0	0.439068	low
TCGA.CN.6024	66	MALE	4	4	2	0	2	337	1	1.04042	high
TCGA.CN.6988	47	MALE	4	4	2		3	318	0	-0.0185833	low
TCGA.CN.6989	64	MALE	4	3	2		2	980	1	0.79633	high
TCGA.CN.6992	61	MALE	4	3	2		2	1066	0	0.676438	high
TCGA.CN.6994	67	MALE	4	4	0		2	1183	0	0.740608	high
TCGA.CN.6995	78	MALE	4	4	0		2	112	1	1.27753	high
TCGA.CN.6996	58	FEMALE	4	3	2		2	530	1	0.756628	high
TCGA.CN.6997	66	MALE	4	3	2		3	988	1	1.00028	high
TCGA.CN.6998	53	MALE	4	3	2		2	357	1	0.724959	high
TCGA.CN.A498	61	FEMALE	3	3	0	MX	1	773	1	1.01638	high
TCGA.CN.A49A	60	MALE	4	4	0	MX	2	526	1	0.793772	high
TCGA.CN.A49B	71	MALE	3	3	1	MX	3	904	0	0.721719	high
TCGA.CN.A63T	60	MALE	4	3	2	MX	3	225	0	0.663189	low
TCGA.CN.A63U	50	MALE	4	3	2	MX	3	964	0	0.313138	low
TCGA.CN.A63V	59	MALE	4	4	0	MX	2	679	0	0.790418	high
TCGA.CN.A63W	48	FEMALE	4	4	2	MX	2	377	1	1.19012	high
TCGA.CN.A641	47	MALE	4	4	2	MX	2	367	0	-2.46123	low
TCGA.CN.A642	57	MALE	4	4	3	0	3	82	1	0.910319	high
TCGA.CN.A6UY	57	MALE	4	3	2	MX	2	713	0	0.0344484	low
TCGA.CN.A6V3	61	MALE	4	3	2	0	3	742	0	0.607301	low
TCGA.CQ.5324	59	MALE	3	3	0		2	1593	0	0.750258	high
TCGA.CQ.5326	67	MALE	4	4	2		3	89	1	0.910187	high
TCGA.CQ.5327	61	FEMALE	4	3	2		2	1660	0	0.65171	low
TCGA.CQ.5330	69	FEMALE	4	3	2		3	1897	0	0.613965	low
TCGA.CQ.5332	87	MALE	3	3	0		2	317	1	0.589691	low
TCGA.CQ.5334	87	MALE	4	3	2		2	129	1	0.772243	high
TCGA.CQ.6218	52	FEMALE	4	3	2		2	1253	0	0.549817	low
TCGA.CQ.6219	50	FEMALE	4	3	2		2	479	1	0.739361	high
TCGA.CQ.6220	69	MALE	3	3	0		2	985	1	0.809301	high
TCGA.CQ.6225	65	MALE	3	3	0		2	403	1	0.550065	low
TCGA.CQ.6227	77	MALE	4	3	2		2	129	1	1.20911	high
TCGA.CQ.A4C7	88	MALE	3	3	1	0	3	353	1	0.975337	high
TCGA.CQ.A4CD	69	MALE	4	4	0	0	3	1022	0	1.08526	high
TCGA.CQ.A4CG	78	FEMALE	3	3	0	0	2	430	1	1.11777	high
TCGA.CR.6471	58	MALE	4	4	1	0	2	1202	1	0.499404	low
TCGA.CR.6484	67	FEMALE	4	4	2	0	2	354	0	0.0203629	low
TCGA.CR.6491	60	MALE	4	4	2	0	2	693	0	0.778474	high
TCGA.CR.6493	69	MALE	4	3	2		2	282	1	0.83398	high
TCGA.CR.7364	66	MALE	3	3	0	0	2	1435	0	0.516488	low
TCGA.CR.7365	60	MALE	4	4	0	0	2	1191	0	0.934336	high
TCGA.CR.7367	52	MALE	4	4	1	0	1	1440	0	0.835587	high
TCGA.CR.7368	54	MALE	4	4	1	0	2	1245	0	0.329545	low
TCGA.CR.7369	59	MALE	4	4	2	0	2	1090	1	0.246391	low
TCGA.CR.7371	45	FEMALE	3	3	1	0	2	94	1	0.737597	high
TCGA.CR.7373	66	MALE	4	4	1	0	2	889	0	0.676921	high
TCGA.CR.7377	58	MALE	4	4	2	0	3	279	1	0.559642	low
TCGA.CR.7379	78	FEMALE	4	4	2	0	2	1036	0	0.645187	low
TCGA.CR.7380	58	MALE	4	4	0		2	606	1	0.800385	high
TCGA.CR.7386	69	MALE	4	4	2	0	1	1430	0	0.694533	high
TCGA.CR.7390	67	MALE	4	4	0	0	2	1508	0	0.812662	high
TCGA.CR.7392	67	FEMALE	4	3	2	0	1	1425	0	0.644973	low
TCGA.CR.7394	70	MALE	4	4	0	0	2	1346	0	0.60187	low
TCGA.CR.7397	44	MALE	4	3	2	0	2	754	0	0.719393	high
TCGA.CR.7399	60	FEMALE	4	3	2	0	3	181	0	1.06359	high
TCGA.CV.5430	61	MALE	4	4	2		3	4241	0	0.24428	low
TCGA.CV.5431	73	MALE	4	3	2		3	522	1	0.778622	high
TCGA.CV.5432	68	MALE	3	3	0		3	3930	0	0.200058	low
TCGA.CV.5434	60	MALE	4	4	2		2	3314	1	0.710142	high
TCGA.CV.5435	57	MALE	4	4	2		3	2319	1	0.820517	high
TCGA.CV.5436	65	MALE	4	3	2		2	584	1	0.914076	high
TCGA.CV.5439	62	MALE	4	3	2		2	546	1	0.774834	high
TCGA.CV.5440	52	MALE	4	4	2		3	3270	0	0.737955	high
TCGA.CV.5441	58	MALE	4	4	2		3	2886	0	0.338972	low
TCGA.CV.5442	76	FEMALE	4	4	2		3	2327	0	0.25493	low
TCGA.CV.5443	63	MALE	3	3	0		3	2784	0	0.416623	low
TCGA.CV.5444	64	MALE	4	4	1		3	2437	0	0.692236	high
TCGA.CV.5966	63	FEMALE	4	4	1		3	545	1	0.956645	high
TCGA.CV.5970	59	MALE	4	4	2		2	406	1	0.266772	low
TCGA.CV.5971	60	MALE	4	4	2		2	701	0	0.544697	low
TCGA.CV.5973	62	FEMALE	3	3	1		3	2641	0	0.708858	high
TCGA.CV.5976	50	MALE	4	4	2		2	1478	0	0.571652	low
TCGA.CV.5977	66	MALE	4	3	2		2	1840	0	0.587953	low
TCGA.CV.5978	53	FEMALE	4	4	3		2	215	1	0.837877	high
TCGA.CV.6436	62	MALE	4	4	0		1	1899	0	0.541702	low
TCGA.CV.6441	60	MALE	3	3	0		3	292	1	0.733232	high
TCGA.CV.6933	53	MALE	3	3	1		2	2741	1	0.0641326	low
TCGA.CV.6934	66	FEMALE	4	3	2		2	65	1	0.795281	high
TCGA.CV.6935	67	MALE	4	3	2		3	295	1	0.6975	high
TCGA.CV.6936	68	MALE	4	4	2		2	166	1	0.516973	low
TCGA.CV.6939	60	MALE	4	4	2		3	666	1	0.326725	low
TCGA.CV.6941	51	MALE	3	3	0		2	342	1	0.40357	low
TCGA.CV.6943	74	MALE	3	3	NX		2	602	1	0.453131	low
TCGA.CV.6945	41	MALE	4	4	2		2	366	1	1.29916	high
TCGA.CV.6948	79	FEMALE	4	4	3		2	1289	1	0.823926	high
TCGA.CV.6950	64	MALE	4	3	2		2	459	1	0.972468	high
TCGA.CV.6951	57	MALE	4	4	2		2	915	1	0.624454	low
TCGA.CV.6952	65	FEMALE	4	3	2		1	185	1	0.80783	high
TCGA.CV.6953	80	FEMALE	3	3	0		1	1641	1	1.0173	high
TCGA.CV.6954	59	MALE	4	4	NX		2	2002	1	0.280193	low
TCGA.CV.6956	67	MALE	3	3	1		2	217	1	1.22276	high
TCGA.CV.6959	48	MALE	3	3	0		2	256	1	0.830426	high
TCGA.CV.6960	49	MALE	3	3	0		3	862	1	0.987725	high
TCGA.CV.6962	65	MALE	4	4	NX		2	126	1	0.745795	high
TCGA.CV.7089	74	MALE	4	4	2		2	1972	1	0.754234	high
TCGA.CV.7102	76	FEMALE	4	3	2		3	56	1	0.726479	high
TCGA.CV.7178	64	FEMALE	4	4	2		3	2166	1	0.782601	high
TCGA.CV.7236	77	FEMALE	4	3	2		3	144	1	1.05421	high
TCGA.CV.7245	62	MALE	4	4	0		2	797	0	0.329874	low
TCGA.CV.7247	55	MALE	3	3	0		2	577	1	0.463582	low
TCGA.CV.7248	63	FEMALE	4	4	2		2	521	1	0.399463	low
TCGA.CV.7250	64	MALE	4	4	0		1	2900	1	0.695196	high
TCGA.CV.7252	62	FEMALE	4	4	0		2	151	1	0.8508	high
TCGA.CV.7253	58	MALE	4	4	0		2	361	1	1.10956	high
TCGA.CV.7255	32	FEMALE	4	4	0		2	64	1	0.960493	high
TCGA.CV.7261	57	MALE	4	4	0		2	1512	0	0.392685	low
TCGA.CV.7411	64	FEMALE	4	4	0		1	2717	1	0.737585	high
TCGA.CV.7414	78	MALE	4	4	2		2	14	1	0.547785	low
TCGA.CV.7415	60	MALE	4	4	2		2	695	1	1.08076	high
TCGA.CV.7416	29	FEMALE	4	4			GX	763	1	1.01668	high
TCGA.CV.7418	62	MALE	4	4	2		2	789	1	0.592607	low
TCGA.CV.7421	76	MALE	4	4	0		2	2	1	1.0084	high
TCGA.CV.7422	60	FEMALE	4	4	1		3	1037	1	0.76721	high
TCGA.CV.7424	67	MALE	4	3	2		2	453	1	0.847821	high
TCGA.CV.7425	77	FEMALE	3	3	NX		1	1718	1	0.860461	high
TCGA.CV.7428	47	MALE	4	4	2		2	1671	1	0.637251	low
TCGA.CV.7429	55	MALE	4	4	2		3	107	1	0.855131	high
TCGA.CV.7430	56	MALE	4	4	0		2	495	1	0.370012	low
TCGA.CV.7433	49	MALE	4	4	2		3	601	1	0.950808	high
TCGA.CV.7434	64	MALE	4	4	1		2	218	1	0.687952	high
TCGA.CV.7435	57	FEMALE	4	3	2		2	4680	1	0.79574	high
TCGA.CV.7568	48	FEMALE	4	4	NX		GX	927	1	1.0991	high
TCGA.CV.A45U	59	MALE	4	4	2	0	1	1079	1	0.870237	high
TCGA.CV.A45V	87	FEMALE	4	4	0	0	1	32	1	0.691306	high
TCGA.CV.A45Y	61	MALE	4	4	0	0	3	2703	1	0.775936	high
TCGA.CV.A463	82	FEMALE	4	4	0	0	2	23	1	0.601244	low
TCGA.CV.A464	48	MALE	3	3	0	0	2	1722	0	0.836954	high
TCGA.CV.A465	24	MALE	3	3	0	0	1	215	1	0.602448	low
TCGA.CV.A468	42	MALE	4	4	2	0	2	464	1	0.511873	low
TCGA.CV.A6JO	69	MALE	4	3	2	0	2	197	1	0.846695	high
TCGA.CV.A6JU	61	FEMALE	4	4	0	0	2	110	0	0.650259	low
TCGA.CV.A6JY	69	MALE	4	4	0	0	1	646	0	-0.201539	low
TCGA.CV.A6K1	65	MALE	4	4	0	0	2	685	0	0.379477	low
TCGA.CV.A6K2	79	MALE	4	4	0	0	1	317	1	0.672416	high
TCGA.CX.7086	53	MALE	3	3	1		2	573	0	0.251503	low
TCGA.CX.7219	47	MALE	4	4	2		2	1045	0	0.582923	low
TCGA.D6.6517	59	MALE	3	3	0		2	292	0	1.02551	high
TCGA.D6.6824	61	MALE	4	4	0		2	77	0	0.8032	high
TCGA.D6.6826	64	FEMALE	4	4	2		2	348	1	1.10476	high
TCGA.D6.A4ZB	61	MALE	3	3	0	0	2	376	0	0.724716	high
TCGA.D6.A6EO	44	MALE	4	4	0	0	2	759	0	0.000477854	low
TCGA.D6.A6EP	62	MALE	3	3	0	0	3	424	0	0.42724	low
TCGA.D6.A6EQ	57	MALE	4	4	1	0	3	368	0	0.581271	low
TCGA.D6.A6ES	50	MALE	4	4	0	0	2	389	0	0.381839	low
TCGA.D6.A74Q	67	MALE	4	4	0	0	3	710	0	0.370639	low
TCGA.F7.7848	47	MALE	4	4	1	0	2	1131	0	0.308018	low
TCGA.F7.A50G	66	MALE	3	3	1	0	1	616	0	0.696823	high
TCGA.F7.A50I	72	MALE	4	4	0	0	2	92	0	1.11627	high
TCGA.F7.A50J	67	FEMALE	3	3	0	0	2	947	0	0.530121	low
TCGA.F7.A61S	62	MALE	3	3	0	0	1	576	0	0.963816	high
TCGA.F7.A620	47	MALE	3	3	1	0	1	543	0	0.92492	high
TCGA.F7.A622	75	MALE	3	3	NX	0	1	359	1	0.623655	low
TCGA.H7.7774	75	FEMALE	4	4	0		2	407	0	0.724516	high
TCGA.H7.8501	54	MALE	4	4	1	0	GX	461	0	1.11015	high
TCGA.H7.8502	50	MALE	4	4	2	0	2	458	0	0.814605	high
TCGA.HD.7229	60	MALE	4	4	0		3	1027	0	1.2501	high
TCGA.HD.7832	52	MALE	4	4	0		2	836	0	0.696187	high
TCGA.HD.8224	63	MALE	4	3	2	0	3	446	1	-0.186514	low
TCGA.HD.A4C1	41	FEMALE	4	4	2	MX	1	11	0	0.694833	high
TCGA.HD.A633	74	MALE	4	4	0	MX	2	421	0	1.26976	high
TCGA.HD.A634	56	MALE	4	3	2	MX	3	130	1	0.744116	high
TCGA.HD.A6I0	56	MALE	4	4	1	MX	1	210	0	0.453926	low
TCGA.IQ.7632	68	FEMALE	4	4	0	0	1	441	0	0.295759	low
TCGA.IQ.A61E	55	FEMALE	3	3	0	MX	2	1147	0	1.06015	high
TCGA.IQ.A61G	57	MALE	4	4	2	MX	2	360	0	0.784243	high
TCGA.IQ.A6SG	61	FEMALE	3	3	0	0	2	579	0	0.626967	low
TCGA.KU.A66T	53	FEMALE	4	4	0	MX	2	552	0	0.963438	high
TCGA.MT.A67F	60	FEMALE	4	4	0	MX	2	384	0	1.02551	high
TCGA.MZ.A7D7	51	MALE	4	3	2	MX		547	0	1.07264	high
TCGA.P3.A5Q6	49	MALE	4	4	2	MX	3	480	1	0.879886	high
TCGA.P3.A5QF	49	MALE	4	4	2	MX	2	330	1	0.365848	low
TCGA.P3.A6SW	50	MALE	4	3	3	MX	3	1120	0	0.112305	low
TCGA.P3.A6T0	47	FEMALE	4	4	0	MX	2	578	0	0.708229	high
TCGA.P3.A6T2	45	MALE	4	3	2	MX	2	2298	0	0.85927	high
TCGA.P3.A6T3	49	MALE	4	3	2	MX	2	577	1	1.0798	high
TCGA.P3.A6T4	54	MALE	4	4	1	MX	2	62	1	0.710583	high
TCGA.P3.A6T5	79	FEMALE	4	4	0	MX	2	882	1	0.557859	low
TCGA.P3.A6T6	53	MALE	4	4	NX	MX	3	395	1	-0.348426	low
TCGA.P3.A6T7	55	MALE	4	3	2	MX	2	487	1	0.825455	high
TCGA.P3.A6T8	54	MALE	4	4	2	MX	3	400	0	0.908415	high
TCGA.QK.A64Z	79	FEMALE	4	4	NX	MX	1	641	1	0.78917	high
TCGA.QK.A6IH	65	FEMALE	4	4	2	0	2	653	0	0.541534	low
TCGA.QK.A6II	52	MALE	4	4	2	0	2	284	1	0.696547	high
TCGA.QK.A6VB	66	MALE	4	4	0	0	2	641	0	0.563908	low
TCGA.QK.A6VC	62	FEMALE	4	4	1	0	2	600	0	0.528024	low
TCGA.QK.A8Z7	59	MALE	4	4	2	0		392	0	0.702997	high
TCGA.QK.A8Z8	60	FEMALE	4	3	1	1	2	171	1	-0.199219	low
TCGA.QK.A8Z9	56	MALE	4	4	2	0	2	449	1	0.99471	high
TCGA.QK.A8ZB	68	MALE	4	4	0	0	2	542	0	0.665319	low
TCGA.QK.AA3K	60	MALE	4	3	2	MX	2	253	0	0.838313	high
TCGA.RS.A6TO	82	FEMALE	4	4	2	0	2	387	1	0.856141	high
TCGA.T2.A6WZ	53	MALE		3	2		2	484	1	0.450434	low
TCGA.T2.A6X2	82	MALE	3	3	0	MX	1	987	0	0.676207	high
TCGA.T3.A92M	52	MALE	4	4	2	MX	2	417	0	0.914646	high
TCGA.TN.A7HJ	51	MALE	4	4	2	0	2	403	0	0.530507	low
TCGA.TN.A7HL	59	MALE	4	3	2	0	2	619	0	-0.534073	low
TCGA.UF.A718	62	MALE	4	4	0	0	2	1971	0	0.944508	high
TCGA.UF.A71A	67	MALE	4	4	2	0	1	86	1	1.00862	high
TCGA.UF.A71B	50	MALE	4	4	0	0	2	1506	0	0.619931	low
TCGA.UF.A71D	54	FEMALE	4	4	0	0	2	1461	0	0.46621	low
TCGA.UF.A71E	63	MALE	4	4	0	0	3	1504	1	0.888656	high
TCGA.UF.A7J9	75	MALE	4	4	0	0	2	1358	0	0.69156	high
TCGA.UF.A7JA	66	FEMALE	4	4	1	0	2	2265	0	1.07726	high
TCGA.UF.A7JC	42	MALE	4	3	2	0	1	546	1	0.558613	low
TCGA.UF.A7JD	71	MALE	4	4	2	0	3	739	1	1.11213	high
TCGA.UF.A7JF	80	MALE	4	4	2	0	2	1686	0	0.52865	low
TCGA.UF.A7JH	59	MALE	4	4	0	0	1	896	0	0.507604	low
TCGA.UF.A7JJ	68	MALE	4	4	0	0	1	549	0	0.578738	low
TCGA.UF.A7JK	59	MALE	4	4	2	0	2	424	1	1.13531	high
TCGA.UF.A7JO	79	FEMALE	4	4	0	0	2	631	1	0.653035	low
TCGA.UF.A7JS	59	MALE	4	4	2	0	2	680	1	0.301105	low
TCGA.UF.A7JT	72	FEMALE	4	4	0	0	3	993	1	1.00336	high
TCGA.UF.A7JV	62	FEMALE	4	4	2	0	2	90	1	1.26131	high

## Sheet: N0
BarCode	Age	Gender	Stage	Tstage	Nstage	Mstage	Grade	futime	fustat	8-gene-signature	order
TCGA.BA.4075	49	MALE	3	3	0	0	2	283	1	1.83149	high
TCGA.BA.4077	45	FEMALE	4	4	0	0	2	1134	1	1.05543	high
TCGA.BA.5151	72	MALE	4	4	0		1	722	0	0.770574	high
TCGA.BA.5152	56	MALE	4	4	0	0	2	1288	0	0.432757	low
TCGA.BA.5556	58	FEMALE	2	2	0		3	725	0	0.619463	low
TCGA.BA.6869	62	MALE	3	3	0		2	644	0	0.249042	low
TCGA.BA.A4II	46	MALE	2	2	0	0	1	918	0	0.289428	low
TCGA.BA.A6DB	24	FEMALE	1	1	0	0	1	216	0	0.428086	low
TCGA.BA.A6DE	70	FEMALE	2	2	0	0	2	440	0	0.0801672	low
TCGA.BA.A6DL	59	MALE		0	0	0	2	623	0	0.548732	low
TCGA.C9.A480	45	FEMALE	3	3	0	0	1	386	0	0.916138	high
TCGA.CN.4722	61	FEMALE	2	2	0		1	1483	0	0.543802	low
TCGA.CN.4723	67	MALE	4	4	0		2	1699	0	0.911762	high
TCGA.CN.4725	60	MALE	2	2	0		2	1157	0	0.689309	high
TCGA.CN.4727	56	MALE	4	4	0		2	1560	0	0.729447	high
TCGA.CN.4734	70	MALE	2	2	0		2	1690	0	0.672112	high
TCGA.CN.4738	53	MALE	4	4	0	0	2	436	1	0.65599	low
TCGA.CN.4739	71	MALE	4	4	0	0	2	1394	1	0.524797	low
TCGA.CN.4740	79	FEMALE	4	4	0	0	2	839	1	0.41405	low
TCGA.CN.4741	75	MALE	4	4	0	0	2	2239	0	0.0780795	low
TCGA.CN.5355	64	MALE	4	4	0		2	1278	0	0.533695	low
TCGA.CN.5356	56	MALE	3	3	0		2	1409	0	0.568435	low
TCGA.CN.5358	60	MALE	2	2	0		2	261	1	0.513223	low
TCGA.CN.5360	68	MALE	4	4	0	0	2	2169	0	0.290669	low
TCGA.CN.5369	90	FEMALE	4	4	0	0	3	380	1	0.637077	low
TCGA.CN.5373	55	FEMALE	1	1	0		1	1584	0	0.652953	low
TCGA.CN.6011	57	MALE	4	4	0		3	933	0	0.793773	high
TCGA.CN.6019	61	MALE	4	4	0		2	1038	0	0.419389	low
TCGA.CN.6994	67	MALE	4	4	0		2	1183	0	0.740608	high
TCGA.CN.6995	78	MALE	4	4	0		2	112	1	1.27753	high
TCGA.CN.A498	61	FEMALE	3	3	0	MX	1	773	1	1.01638	high
TCGA.CN.A499	60	FEMALE	2	2	0	MX	2	717	0	0.584014	low
TCGA.CN.A49A	60	MALE	4	4	0	MX	2	526	1	0.793772	high
TCGA.CN.A63V	59	MALE	4	4	0	MX	2	679	0	0.790418	high
TCGA.CQ.5323	82	MALE	1	1	0		2	1466	0	-0.370815	low
TCGA.CQ.5324	59	MALE	3	3	0		2	1593	0	0.750258	high
TCGA.CQ.5325	65	MALE	1	1	0		2	654	1	0.568456	low
TCGA.CQ.5329	46	FEMALE	2	2	0		2	2143	0	0.973809	high
TCGA.CQ.5332	87	MALE	3	3	0		2	317	1	0.589691	low
TCGA.CQ.5333	74	MALE	2	2	0		3	341	1	0.643043	low
TCGA.CQ.6220	69	MALE	3	3	0		2	985	1	0.809301	high
TCGA.CQ.6223	69	MALE	2	2	0		2	1428	0	0.247191	low
TCGA.CQ.6225	65	MALE	3	3	0		2	403	1	0.550065	low
TCGA.CQ.6229	61	MALE	2	2	0		2	1179	0	0.714989	high
TCGA.CQ.7065	40	MALE	2	2	0		2	1628	0	0.415973	low
TCGA.CQ.7068	80	FEMALE	2	2	0		2	1309	0	0.892114	high
TCGA.CQ.7069	77	FEMALE	2	2	0	0	2	1274	0	1.31278	high
TCGA.CQ.7072	51	MALE	2	2	0	0	3	2359	0	1.16924	high
TCGA.CQ.A4C6	63	MALE	2	2	0	0	2	1353	0	0.930613	high
TCGA.CQ.A4CD	69	MALE	4	4	0	0	3	1022	0	1.08526	high
TCGA.CQ.A4CE	76	FEMALE	2	2	0	0	2	897	0	0.00456739	low
TCGA.CQ.A4CG	78	FEMALE	3	3	0	0	2	430	1	1.11777	high
TCGA.CQ.A4CH	58	MALE	2	2	0	0	2	379	1	1.226	high
TCGA.CR.5249	35	FEMALE	2	2	0	0	GX	1152	0	0.380409	low
TCGA.CR.6470	38	MALE	2	2	0	0	2	1521	0	0.431075	low
TCGA.CR.6487	50	MALE	1	1	0	0	3	234	0	0.171004	low
TCGA.CR.6488	68	FEMALE	2	2	0		2	379	0	0.558356	low
TCGA.CR.7364	66	MALE	3	3	0	0	2	1435	0	0.516488	low
TCGA.CR.7365	60	MALE	4	4	0	0	2	1191	0	0.934336	high
TCGA.CR.7372	45	MALE	1	1	0	0	1	759	0	0.44358	low
TCGA.CR.7380	58	MALE	4	4	0		2	606	1	0.800385	high
TCGA.CR.7383	79	FEMALE	1	1	0	0	2	521	1	0.590892	low
TCGA.CR.7390	67	MALE	4	4	0	0	2	1508	0	0.812662	high
TCGA.CR.7391	36	FEMALE	1	1	0	0	1	913	0	0.465303	low
TCGA.CR.7394	70	MALE	4	4	0	0	2	1346	0	0.60187	low
TCGA.CR.7395	80	FEMALE	2	2	0	0	2	930	0	0.609515	low
TCGA.CR.7398	53	FEMALE	2	2	0		2	156	0	0.566483	low
TCGA.CR.7401	64	MALE	1	1	0	0	2	1077	0	0.521025	low
TCGA.CV.5432	68	MALE	3	3	0		3	3930	0	0.200058	low
TCGA.CV.5443	63	MALE	3	3	0		3	2784	0	0.416623	low
TCGA.CV.6433	57	MALE	2	2	0		3	641	0	0.182158	low
TCGA.CV.6436	62	MALE	4	4	0		1	1899	0	0.541702	low
TCGA.CV.6441	60	MALE	3	3	0		3	292	1	0.733232	high
TCGA.CV.6937	71	MALE	2	2	0		2	624	1	0.692971	high
TCGA.CV.6941	51	MALE	3	3	0		2	342	1	0.40357	low
TCGA.CV.6953	80	FEMALE	3	3	0		1	1641	1	1.0173	high
TCGA.CV.6959	48	MALE	3	3	0		2	256	1	0.830426	high
TCGA.CV.6960	49	MALE	3	3	0		3	862	1	0.987725	high
TCGA.CV.6961	61	MALE	2	2	0		3	76	1	0.819449	high
TCGA.CV.7091	54	MALE	1	1	0		3	3381	0	0.669728	high
TCGA.CV.7183	53	MALE	2	2	0		1	3981	0	0.555427	low
TCGA.CV.7235	67	MALE	2	2	0		3	2347	0	0.837046	high
TCGA.CV.7238	69	FEMALE	2	2	0		2	2727	0	0.823488	high
TCGA.CV.7242	60	FEMALE	2	2	0		2	1095	0	0.18616	low
TCGA.CV.7245	62	MALE	4	4	0		2	797	0	0.329874	low
TCGA.CV.7247	55	MALE	3	3	0		2	577	1	0.463582	low
TCGA.CV.7250	64	MALE	4	4	0		1	2900	1	0.695196	high
TCGA.CV.7252	62	FEMALE	4	4	0		2	151	1	0.8508	high
TCGA.CV.7253	58	MALE	4	4	0		2	361	1	1.10956	high
TCGA.CV.7255	32	FEMALE	4	4	0		2	64	1	0.960493	high
TCGA.CV.7261	57	MALE	4	4	0		2	1512	0	0.392685	low
TCGA.CV.7406	49	MALE	2	2	0		GX	1748	1	0.547435	low
TCGA.CV.7411	64	FEMALE	4	4	0		1	2717	1	0.737585	high
TCGA.CV.7413	74	FEMALE	2	2	0		2	294	1	1.17098	high
TCGA.CV.7421	76	MALE	4	4	0		2	2	1	1.0084	high
TCGA.CV.7430	56	MALE	4	4	0		2	495	1	0.370012	low
TCGA.CV.7432	79	MALE	2	2	0		1	2570	1	0.526723	low
TCGA.CV.A45P	82	FEMALE	1	1	0	0	2	639	0	0.351202	low
TCGA.CV.A45T	64	FEMALE		1	0	0	3	4856	1	0.515302	low
TCGA.CV.A45V	87	FEMALE	4	4	0	0	1	32	1	0.691306	high
TCGA.CV.A45W	75	MALE	2	2	0	0	2	1398	1	0.391343	low
TCGA.CV.A45Y	61	MALE	4	4	0	0	3	2703	1	0.775936	high
TCGA.CV.A45Z	75	MALE		1	0	0	3	1466	1	0.530971	low
TCGA.CV.A463	82	FEMALE	4	4	0	0	2	23	1	0.601244	low
TCGA.CV.A464	48	MALE	3	3	0	0	2	1722	0	0.836954	high
TCGA.CV.A465	24	MALE	3	3	0	0	1	215	1	0.602448	low
TCGA.CV.A6JT	65	MALE	2	2	0	0	2	852	0	1.04389	high
TCGA.CV.A6JU	61	FEMALE	4	4	0	0	2	110	0	0.650259	low
TCGA.CV.A6JY	69	MALE	4	4	0	0	1	646	0	-0.201539	low
TCGA.CV.A6JZ	68	MALE	2	2	0	0	2	714	0	0.620626	low
TCGA.CV.A6K0	58	MALE	1	1	0	0	3	606	0	0.267325	low
TCGA.CV.A6K1	65	MALE	4	4	0	0	2	685	0	0.379477	low
TCGA.CV.A6K2	79	MALE	4	4	0	0	1	317	1	0.672416	high
TCGA.CX.7085	77	FEMALE	1	1	0		2	321	0	0.731492	high
TCGA.D6.6515	82	FEMALE	2	2	0		3	403	1	0.449563	low
TCGA.D6.6516	69	MALE	1	1	0		2	773	0	0.577268	low
TCGA.D6.6517	59	MALE	3	3	0		2	292	0	1.02551	high
TCGA.D6.6823	50	MALE	2	2	0		2	701	0	0.610163	low
TCGA.D6.6824	61	MALE	4	4	0		2	77	0	0.8032	high
TCGA.D6.6825	73	MALE	1	1	0		2	491	0	0.580951	low
TCGA.D6.6827	55	FEMALE	1	1	0		3	568	0	0.776393	high
TCGA.D6.8568	62	MALE	2	2	0	0	2	759	0	0.68392	high
TCGA.D6.8569	52	MALE	2	2	0	0	2	770	0	0.881662	high
TCGA.D6.A4ZB	61	MALE	3	3	0	0	2	376	0	0.724716	high
TCGA.D6.A6EO	44	MALE	4	4	0	0	2	759	0	0.000477854	low
TCGA.D6.A6EP	62	MALE	3	3	0	0	3	424	0	0.42724	low
TCGA.D6.A6ES	50	MALE	4	4	0	0	2	389	0	0.381839	low
TCGA.D6.A74Q	67	MALE	4	4	0	0	3	710	0	0.370639	low
TCGA.F7.8298	58	MALE	1	1	0	0	1	995	0	1.68142	high
TCGA.F7.8489	48	MALE	2	2	0	0	1	658	0	0.610346	low
TCGA.F7.A50I	72	MALE	4	4	0	0	2	92	0	1.11627	high
TCGA.F7.A50J	67	FEMALE	3	3	0	0	2	947	0	0.530121	low
TCGA.F7.A61S	62	MALE	3	3	0	0	1	576	0	0.963816	high
TCGA.F7.A61V	54	MALE	2	2	0	0	1	759	0	0.728405	high
TCGA.H7.7774	75	FEMALE	4	4	0		2	407	0	0.724516	high
TCGA.HD.7229	60	MALE	4	4	0		3	1027	0	1.2501	high
TCGA.HD.7753	62	MALE	1	1	0		2	866	0	0.807452	high
TCGA.HD.7832	52	MALE	4	4	0		2	836	0	0.696187	high
TCGA.HD.8634	51	FEMALE	1	1	0	MX	2	385	1	0.743334	high
TCGA.HD.A633	74	MALE	4	4	0	MX	2	421	0	1.26976	high
TCGA.IQ.7630	49	MALE	2	2	0	0	3	485	0	0.681798	high
TCGA.IQ.7631	60	FEMALE	2	2	0		1	1172	0	0.426176	low
TCGA.IQ.7632	68	FEMALE	4	4	0	0	1	441	0	0.295759	low
TCGA.IQ.A61E	55	FEMALE	3	3	0	MX	2	1147	0	1.06015	high
TCGA.IQ.A61H	76	MALE	2	2	0	MX	2	1138	0	1.24871	high
TCGA.IQ.A6SG	61	FEMALE	3	3	0	0	2	579	0	0.626967	low
TCGA.KU.A66T	53	FEMALE	4	4	0	MX	2	552	0	0.963438	high
TCGA.MT.A51W	52	FEMALE	1	1	0	0	2	437	0	0.524974	low
TCGA.MT.A67A	85	FEMALE	1	1	0	MX	2	914	0	0.594859	low
TCGA.MT.A67D	55	MALE	2	2	0	0	2	56	0	0.355206	low
TCGA.MT.A67F	60	FEMALE	4	4	0	MX	2	384	0	1.02551	high
TCGA.P3.A6T0	47	FEMALE	4	4	0	MX	2	578	0	0.708229	high
TCGA.P3.A6T5	79	FEMALE	4	4	0	MX	2	882	1	0.557859	low
TCGA.QK.A6VB	66	MALE	4	4	0	0	2	641	0	0.563908	low
TCGA.QK.A8ZB	68	MALE	4	4	0	0	2	542	0	0.665319	low
TCGA.QK.AA3J	69	MALE	1	1	0	0	3	466	0	0.115766	low
TCGA.RS.A6TP	58	MALE	2	2	0	0	3	516	0	0.0310316	low
TCGA.T2.A6X2	82	MALE	3	3	0	MX	1	987	0	0.676207	high
TCGA.UF.A718	62	MALE	4	4	0	0	2	1971	0	0.944508	high
TCGA.UF.A719	54	MALE	2	2	0	0	1	1663	0	-0.10156	low
TCGA.UF.A71B	50	MALE	4	4	0	0	2	1506	0	0.619931	low
TCGA.UF.A71D	54	FEMALE	4	4	0	0	2	1461	0	0.46621	low
TCGA.UF.A71E	63	MALE	4	4	0	0	3	1504	1	0.888656	high
TCGA.UF.A7J9	75	MALE	4	4	0	0	2	1358	0	0.69156	high
TCGA.UF.A7JH	59	MALE	4	4	0	0	1	896	0	0.507604	low
TCGA.UF.A7JJ	68	MALE	4	4	0	0	1	549	0	0.578738	low
TCGA.UF.A7JO	79	FEMALE	4	4	0	0	2	631	1	0.653035	low
TCGA.UF.A7JT	72	FEMALE	4	4	0	0	3	993	1	1.00336	high
TCGA.WA.A7GZ	58	MALE		2	0		2	625	1	0.474364	low
TCGA.WA.A7H4	69	MALE	2	2	0		3	443	0	0.572129	low

[truncated: 5 more sheets: N+, M0, M1+Mx, G1+G2, G3+G4]
